# Supplementary material for: A Ce-CuZn catalyst with abundant Cu/Zn-OV-Ce active sites for CO2 hydrogenation to methanol
Source: Nat Commun. 2024 Mar 9;15:2159. doi: 10.1038/s41467-024-46513-3 (PMC10924954; doi:10.1038/s41467-024-46513-3)
Supplement: Supplementary file 3 — Source data [file 41467_2024_46513_MOESM3_ESM.xlsx]

## Sheet: Fig.2a
Fig. 2a
	CuZn-Ce		Ce-CuZn		Ce-CuZn-IM
2θ (degree)	Intensity (a.u.)	2θ (degree)	Intensity (a.u.)	2θ (degree)	Intensity (a.u.)
10	109	10	182	10	372
10.02	127	10.02	162	10.02	382
10.04	122	10.04	207	10.04	372
10.06	127	10.06	193	10.06	371
10.08	135	10.08	167	10.08	372
10.1	117	10.1	178	10.1	388
10.12	123	10.12	205	10.12	390
10.14	120	10.14	200	10.14	373
10.16	119	10.16	202	10.16	372
10.18	124	10.18	192	10.18	389
10.2	112	10.2	170	10.2	399
10.22	119	10.22	210	10.22	378
10.24	130	10.24	178	10.24	389
10.26	146	10.26	212	10.26	374
10.28	141	10.28	187	10.28	372
10.3	123	10.3	198	10.3	392
10.32	146	10.32	188	10.32	385
10.34	118	10.34	215	10.34	381
10.36	124	10.36	194	10.36	378
10.38	131	10.38	180	10.38	380
10.4	132	10.4	191	10.4	389
10.42	141	10.42	178	10.42	375
10.44	147	10.44	199	10.44	368
10.46	137	10.46	192	10.46	379
10.48	121	10.48	183	10.48	382
10.5	123	10.5	180	10.5	378
10.52	133	10.52	195	10.52	372
10.54	131	10.54	195	10.54	369
10.56	2.10525e-10	10.56	197	10.56	384
10.58	124	10.58	178	10.58	389
10.6	150	10.6	205	10.6	376
10.62	114	10.62	176	10.62	368
10.64	110	10.64	196	10.64	380
10.66	99	10.66	187	10.66	386
10.68	146	10.68	189	10.68	373
10.7	128	10.7	174	10.7	375
10.72	121	10.72	164	10.72	377
10.74	129	10.74	179	10.74	387
10.76	132	10.76	202	10.76	385
10.78	108	10.78	182	10.78	377
10.8	119	10.8	187	10.8	376
10.82	123	10.82	184	10.82	377
10.84	125	10.84	213	10.84	387
10.86	130	10.86	178	10.86	393
10.88	123	10.88	191	10.88	362
10.9	126	10.9	221	10.9	408
10.92	124	10.92	213	10.92	371
10.94	142	10.94	196	10.94	386
10.96	127	10.96	196	10.96	380
10.98	142	10.98	186	10.98	371
11	147	11	202	11	392
11.02	125	11.02	202	11.02	363
11.04	148	11.04	200	11.04	370
11.06	133	11.06	200	11.06	364
11.08	126	11.08	197	11.08	380
11.1	131	11.1	207	11.1	383
11.12	131	11.12	199	11.12	381
11.14	131	11.14	189	11.14	375
11.16	140	11.16	196	11.16	386
11.18	130	11.18	198	11.18	386
11.2	122	11.2	191	11.2	364
11.22	126	11.22	233	11.22	384
11.24	148	11.24	213	11.24	368
11.26	139	11.26	212	11.26	373
11.28	141	11.28	180	11.28	379
11.3	121	11.3	187	11.3	379
11.32	113	11.32	212	11.32	387
11.34	143	11.34	182	11.34	365
11.36	125	11.36	198	11.36	378
11.38	148	11.38	209	11.38	370
11.4	139	11.4	191	11.4	393
11.42	161	11.42	198	11.42	368
11.44	128	11.44	215	11.44	378
11.46	127	11.46	202	11.46	379
11.48	150	11.48	214	11.48	379
11.5	107	11.5	185	11.5	363
11.52	126	11.52	199	11.52	395
11.54	123	11.54	180	11.54	382
11.56	135	11.56	195	11.56	382
11.58	122	11.58	168	11.58	372
11.6	117	11.6	213	11.6	387
11.62	133	11.62	213	11.62	377
11.64	136	11.64	191	11.64	373
11.66	128	11.66	224	11.66	386
11.68	119	11.68	187	11.68	369
11.7	126	11.7	198	11.7	384
11.72	115	11.72	216	11.72	382
11.74	132	11.74	199	11.74	374
11.76	142	11.76	198	11.76	375
11.78	132	11.78	210	11.78	379
11.8	128	11.8	220	11.8	369
11.82	135	11.82	223	11.82	403
11.84	128	11.84	225	11.84	385
11.86	125	11.86	229	11.86	365
11.88	138	11.88	222	11.88	376
11.9	142	11.9	179	11.9	368
11.92	139	11.92	217	11.92	369
11.94	155	11.94	197	11.94	373
11.96	125	11.96	209	11.96	392
11.98	144	11.98	221	11.98	370
12	123	12	200	12	371
12.02	139	12.02	190	12.02	383
12.04	145	12.04	196	12.04	392
12.06	155	12.06	207	12.06	393
12.08	153	12.08	206	12.08	366
12.1	135	12.1	173	12.1	391
12.12	148	12.12	205	12.12	389
12.14	146	12.14	218	12.14	365
12.16	118	12.16	202	12.16	382
12.18	135	12.18	206	12.18	383
12.2	151	12.2	211	12.2	372
12.22	147	12.22	210	12.22	380
12.24	130	12.24	179	12.24	369
12.26	139	12.26	236	12.26	374
12.28	127	12.28	225	12.28	372
12.3	166	12.3	214	12.3	372
12.32	130	12.32	230	12.32	388
12.34	140	12.34	203	12.34	392
12.36	131	12.36	212	12.36	383
12.38	141	12.38	209	12.38	373
12.4	139	12.4	229	12.4	379
12.42	112	12.42	209	12.42	398
12.44	132	12.44	190	12.44	383
12.46	147	12.46	215	12.46	389
12.48	166	12.48	195	12.48	392
12.5	138	12.5	207	12.5	385
12.52	130	12.52	203	12.52	397
12.54	130	12.54	172	12.54	375
12.56	134	12.56	218	12.56	363
12.58	143	12.58	208	12.58	385
12.6	131	12.6	236	12.6	382
12.62	155	12.62	188	12.62	379
12.64	149	12.64	199	12.64	377
12.66	123	12.66	232	12.66	388
12.68	119	12.68	215	12.68	371
12.7	141	12.7	252	12.7	394
12.72	148	12.72	238	12.72	375
12.74	150	12.74	203	12.74	378
12.76	138	12.76	220	12.76	392
12.78	155	12.78	189	12.78	390
12.8	155	12.8	225	12.8	377
12.82	135	12.82	205	12.82	381
12.84	138	12.84	209	12.84	387
12.86	137	12.86	210	12.86	376
12.88	159	12.88	228	12.88	383
12.9	140	12.9	222	12.9	386
12.92	128	12.92	233	12.92	395
12.94	139	12.94	205	12.94	376
12.96	124	12.96	220	12.96	379
12.98	150	12.98	189	12.98	374
13	133	13	218	13	387
13.02	149	13.02	229	13.02	379
13.04	99	13.04	203	13.04	386
13.06	157	13.06	215	13.06	395
13.08	137	13.08	228	13.08	382
13.1	145	13.1	220	13.1	381
13.12	149	13.12	228	13.12	403
13.14	158	13.14	207	13.14	391
13.16	130	13.16	219	13.16	391
13.18	147	13.18	213	13.18	394
13.2	141	13.2	210	13.2	386
13.22	147	13.22	219	13.22	395
13.24	142	13.24	222	13.24	381
13.26	139	13.26	220	13.26	397
13.28	158	13.28	214	13.28	376
13.3	146	13.3	225	13.3	376
13.32	129	13.32	225	13.32	376
13.34	153	13.34	234	13.34	381
13.36	119	13.36	210	13.36	380
13.38	145	13.38	203	13.38	404
13.4	139	13.4	247	13.4	372
13.42	154	13.42	219	13.42	387
13.44	119	13.44	201	13.44	385
13.46	151	13.46	216	13.46	376
13.48	147	13.48	208	13.48	374
13.5	141	13.5	230	13.5	388
13.52	146	13.52	229	13.52	380
13.54	161	13.54	253	13.54	386
13.56	154	13.56	218	13.56	389
13.58	165	13.58	211	13.58	381
13.6	138	13.6	219	13.6	387
13.62	140	13.62	244	13.62	383
13.64	152	13.64	213	13.64	376
13.66	128	13.66	211	13.66	387
13.68	142	13.68	215	13.68	383
13.7	147	13.7	240	13.7	376
13.72	155	13.72	235	13.72	395
13.74	140	13.74	216	13.74	394
13.76	148	13.76	235	13.76	382
13.78	147	13.78	242	13.78	394
13.8	158	13.8	196	13.8	374
13.82	158	13.82	214	13.82	376
13.84	142	13.84	249	13.84	380
13.86	131	13.86	244	13.86	378
13.88	169	13.88	245	13.88	398
13.9	152	13.9	216	13.9	392
13.92	145	13.92	222	13.92	381
13.94	144	13.94	231	13.94	365
13.96	151	13.96	247	13.96	378
13.98	137	13.98	240	13.98	378
14	155	14	241	14	400
14.02	151	14.02	222	14.02	388
14.04	156	14.04	242	14.04	380
14.06	139	14.06	234	14.06	397
14.08	150	14.08	226	14.08	383
14.1	132	14.1	218	14.1	396
14.12	154	14.12	224	14.12	400
14.14	135	14.14	221	14.14	378
14.16	152	14.16	227	14.16	386
14.18	151	14.18	231	14.18	391
14.2	151	14.2	241	14.2	384
14.22	139	14.22	249	14.22	379
14.24	137	14.24	232	14.24	370
14.26	147	14.26	242	14.26	392
14.28	179	14.28	227	14.28	388
14.3	151	14.3	200	14.3	392
14.32	171	14.32	225	14.32	373
14.34	156	14.34	234	14.34	373
14.36	158	14.36	226	14.36	381
14.38	148	14.38	241	14.38	387
14.4	164	14.4	220	14.4	373
14.42	143	14.42	210	14.42	386
14.44	161	14.44	259	14.44	386
14.46	150	14.46	227	14.46	391
14.48	168	14.48	213	14.48	412
14.5	152	14.5	245	14.5	384
14.52	163	14.52	254	14.52	384
14.54	150	14.54	230	14.54	382
14.56	163	14.56	222	14.56	376
14.58	152	14.58	215	14.58	387
14.6	146	14.6	227	14.6	401
14.62	164	14.62	222	14.62	379
14.64	149	14.64	253	14.64	387
14.66	152	14.66	235	14.66	384
14.68	136	14.68	197	14.68	390
14.7	156	14.7	271	14.7	373
14.72	161	14.72	255	14.72	408
14.74	153	14.74	248	14.74	402
14.76	172	14.76	233	14.76	389
14.78	173	14.78	221	14.78	382
14.8	146	14.8	238	14.8	406
14.82	159	14.82	242	14.82	384
14.84	178	14.84	245	14.84	389
14.86	156	14.86	200	14.86	383
14.88	170	14.88	256	14.88	385
14.9	156	14.9	242	14.9	386
14.92	141	14.92	258	14.92	377
14.94	172	14.94	203	14.94	387
14.96	160	14.96	239	14.96	380
14.98	148	14.98	241	14.98	398
15	139	15	243	15	382
15.02	162	15.02	218	15.02	384
15.04	165	15.04	228	15.04	368
15.06	162	15.06	253	15.06	384
15.08	149	15.08	233	15.08	384
15.1	165	15.1	220	15.1	397
15.12	151	15.12	248	15.12	380
15.14	163	15.14	247	15.14	377
15.16	170	15.16	226	15.16	374
15.18	146	15.18	235	15.18	399
15.2	145	15.2	256	15.2	393
15.22	153	15.22	237	15.22	393
15.24	149	15.24	236	15.24	381
15.26	165	15.26	232	15.26	382
15.28	146	15.28	241	15.28	391
15.3	167	15.3	235	15.3	391
15.32	148	15.32	278	15.32	401
15.34	158	15.34	235	15.34	404
15.36	161	15.36	252	15.36	390
15.38	158	15.38	231	15.38	405
15.4	149	15.4	238	15.4	397
15.42	151	15.42	259	15.42	399
15.44	179	15.44	280	15.44	400
15.46	153	15.46	241	15.46	391
15.48	186	15.48	255	15.48	380
15.5	158	15.5	242	15.5	387
15.52	163	15.52	222	15.52	377
15.54	140	15.54	215	15.54	408
15.56	162	15.56	238	15.56	385
15.58	166	15.58	247	15.58	403
15.6	177	15.6	266	15.6	402
15.62	177	15.62	248	15.62	387
15.64	142	15.64	248	15.64	391
15.66	160	15.66	256	15.66	374
15.68	146	15.68	253	15.68	383
15.7	180	15.7	230	15.7	404
15.72	149	15.72	245	15.72	397
15.74	164	15.74	240	15.74	414
15.76	140	15.76	237	15.76	385
15.78	134	15.78	262	15.78	371
15.8	182	15.8	261	15.8	407
15.82	185	15.82	232	15.82	393
15.84	155	15.84	263	15.84	379
15.86	154	15.86	252	15.86	396
15.88	178	15.88	244	15.88	396
15.9	143	15.9	253	15.9	397
15.92	165	15.92	252	15.92	392
15.94	179	15.94	255	15.94	395
15.96	172	15.96	252	15.96	382
15.98	159	15.98	253	15.98	374
16	169	16	245	16	388
16.02	174	16.02	254	16.02	392
16.04	174	16.04	226	16.04	387
16.06	161	16.06	245	16.06	397
16.08	142	16.08	255	16.08	402
16.1	166	16.1	264	16.1	391
16.12	155	16.12	267	16.12	386
16.14	161	16.14	232	16.14	381
16.16	173	16.16	220	16.16	389
16.18	179	16.18	264	16.18	385
16.2	173	16.2	237	16.2	380
16.22	157	16.22	245	16.22	402
16.24	169	16.24	263	16.24	400
16.26	150	16.26	241	16.26	394
16.28	172	16.28	255	16.28	393
16.3	180	16.3	232	16.3	383
16.32	159	16.32	248	16.32	394
16.34	184	16.34	260	16.34	396
16.36	179	16.36	240	16.36	403
16.38	165	16.38	221	16.38	390
16.4	169	16.4	241	16.4	389
16.42	167	16.42	255	16.42	397
16.44	161	16.44	241	16.44	385
16.46	159	16.46	239	16.46	398
16.48	181	16.48	254	16.48	401
16.5	166	16.5	248	16.5	407
16.52	167	16.52	263	16.52	396
16.54	155	16.54	255	16.54	394
16.56	165	16.56	265	16.56	388
16.58	155	16.58	267	16.58	389
16.6	147	16.6	250	16.6	397
16.62	160	16.62	266	16.62	386
16.64	200	16.64	272	16.64	396
16.66	182	16.66	265	16.66	399
16.68	175	16.68	230	16.68	389
16.7	188	16.7	217	16.7	386
16.72	165	16.72	277	16.72	387
16.74	197	16.74	262	16.74	394
16.76	184	16.76	250	16.76	411
16.78	148	16.78	251	16.78	395
16.8	171	16.8	291	16.8	385
16.82	179	16.82	283	16.82	405
16.84	179	16.84	253	16.84	397
16.86	181	16.86	248	16.86	398
16.88	159	16.88	217	16.88	398
16.9	174	16.9	270	16.9	395
16.92	155	16.92	265	16.92	394
16.94	196	16.94	253	16.94	375
16.96	175	16.96	250	16.96	387
16.98	179	16.98	281	16.98	402
17	179	17	244	17	403
17.02	174	17.02	249	17.02	383
17.04	179	17.04	219	17.04	411
17.06	195	17.06	249	17.06	404
17.08	170	17.08	220	17.08	386
17.1	178	17.1	268	17.1	396
17.12	183	17.12	245	17.12	382
17.14	165	17.14	272	17.14	382
17.16	173	17.16	243	17.16	382
17.18	191	17.18	261	17.18	381
17.2	172	17.2	246	17.2	399
17.22	168	17.22	268	17.22	388
17.24	183	17.24	292	17.24	391
17.26	178	17.26	277	17.26	402
17.28	170	17.28	264	17.28	389
17.3	199	17.3	256	17.3	380
17.32	186	17.32	240	17.32	399
17.34	178	17.34	273	17.34	401
17.36	180	17.36	268	17.36	387
17.38	173	17.38	296	17.38	404
17.4	200	17.4	239	17.4	408
17.42	194	17.42	263	17.42	392
17.44	194	17.44	284	17.44	382
17.46	163	17.46	270	17.46	397
17.48	167	17.48	289	17.48	379
17.5	172	17.5	268	17.5	396
17.52	156	17.52	237	17.52	408
17.54	172	17.54	262	17.54	384
17.56	163	17.56	278	17.56	395
17.58	212	17.58	288	17.58	386
17.6	175	17.6	230	17.6	396
17.62	149	17.62	259	17.62	383
17.64	175	17.64	248	17.64	399
17.66	157	17.66	270	17.66	383
17.68	192	17.68	306	17.68	398
17.7	176	17.7	276	17.7	411
17.72	170	17.72	265	17.72	397
17.74	198	17.74	267	17.74	403
17.76	201	17.76	270	17.76	400
17.78	176	17.78	246	17.78	399
17.8	169	17.8	271	17.8	399
17.82	168	17.82	273	17.82	386
17.84	178	17.84	256	17.84	392
17.86	183	17.86	286	17.86	382
17.88	211	17.88	272	17.88	407
17.9	204	17.9	252	17.9	398
17.92	189	17.92	266	17.92	400
17.94	184	17.94	278	17.94	402
17.96	167	17.96	296	17.96	387
17.98	189	17.98	266	17.98	387
18	185	18	274	18	396
18.02	160	18.02	253	18.02	387
18.04	187	18.04	268	18.04	391
18.06	179	18.06	274	18.06	409
18.08	156	18.08	272	18.08	400
18.1	158	18.1	290	18.1	415
18.12	191	18.12	267	18.12	405
18.14	189	18.14	264	18.14	390
18.16	177	18.16	268	18.16	389
18.18	175	18.18	278	18.18	404
18.2	206	18.2	270	18.2	396
18.22	178	18.22	264	18.22	401
18.24	171	18.24	261	18.24	413
18.26	187	18.26	261	18.26	392
18.28	196	18.28	285	18.28	427
18.3	189	18.3	249	18.3	384
18.32	192	18.32	265	18.32	398
18.34	170	18.34	264	18.34	385
18.36	181	18.36	292	18.36	385
18.38	185	18.38	276	18.38	392
18.4	214	18.4	297	18.4	397
18.42	194	18.42	286	18.42	388
18.44	187	18.44	271	18.44	391
18.46	161	18.46	283	18.46	419
18.48	182	18.48	299	18.48	406
18.5	180	18.5	281	18.5	410
18.52	227	18.52	267	18.52	421
18.54	181	18.54	258	18.54	386
18.56	190	18.56	303	18.56	406
18.58	188	18.58	298	18.58	396
18.6	179	18.6	278	18.6	408
18.62	185	18.62	273	18.62	409
18.64	186	18.64	309	18.64	403
18.66	170	18.66	280	18.66	394
18.68	176	18.68	281	18.68	398
18.7	192	18.7	278	18.7	406
18.72	204	18.72	292	18.72	395
18.74	197	18.74	297	18.74	415
18.76	175	18.76	249	18.76	402
18.78	182	18.78	275	18.78	393
18.8	201	18.8	277	18.8	406
18.82	187	18.82	277	18.82	399
18.84	187	18.84	298	18.84	395
18.86	180	18.86	277	18.86	393
18.88	201	18.88	291	18.88	381
18.9	181	18.9	274	18.9	412
18.92	199	18.92	276	18.92	398
18.94	184	18.94	299	18.94	413
18.96	189	18.96	299	18.96	398
18.98	186	18.98	274	18.98	410
19	236	19	295	19	396
19.02	195	19.02	298	19.02	412
19.04	176	19.04	286	19.04	398
19.06	195	19.06	282	19.06	411
19.08	177	19.08	300	19.08	404
19.1	183	19.1	272	19.1	417
19.12	194	19.12	283	19.12	392
19.14	219	19.14	269	19.14	389
19.16	191	19.16	315	19.16	411
19.18	181	19.18	290	19.18	404
19.2	203	19.2	259	19.2	417
19.22	183	19.22	296	19.22	410
19.24	213	19.24	298	19.24	404
19.26	201	19.26	314	19.26	398
19.28	191	19.28	289	19.28	403
19.3	194	19.3	267	19.3	401
19.32	189	19.32	242	19.32	397
19.34	202	19.34	262	19.34	402
19.36	180	19.36	292	19.36	388
19.38	183	19.38	308	19.38	399
19.4	186	19.4	294	19.4	402
19.42	223	19.42	294	19.42	412
19.44	221	19.44	267	19.44	409
19.46	189	19.46	289	19.46	394
19.48	176	19.48	304	19.48	401
19.5	208	19.5	290	19.5	401
19.52	182	19.52	296	19.52	423
19.54	198	19.54	276	19.54	409
19.56	185	19.56	262	19.56	406
19.58	195	19.58	277	19.58	411
19.6	201	19.6	275	19.6	418
19.62	181	19.62	278	19.62	407
19.64	198	19.64	277	19.64	389
19.66	213	19.66	272	19.66	403
19.68	191	19.68	281	19.68	396
19.7	168	19.7	279	19.7	399
19.72	199	19.72	292	19.72	407
19.74	231	19.74	279	19.74	394
19.76	196	19.76	278	19.76	405
19.78	198	19.78	292	19.78	404
19.8	186	19.8	293	19.8	399
19.82	193	19.82	272	19.82	417
19.84	200	19.84	278	19.84	414
19.86	236	19.86	303	19.86	411
19.88	184	19.88	264	19.88	407
19.9	205	19.9	278	19.9	403
19.92	213	19.92	270	19.92	408
19.94	188	19.94	260	19.94	403
19.96	206	19.96	289	19.96	406
19.98	215	19.98	301	19.98	400
20	225	20	294	20	421
20.02	204	20.02	272	20.02	417
20.04	201	20.04	315	20.04	402
20.06	211	20.06	269	20.06	406
20.08	199	20.08	294	20.08	391
20.1	192	20.1	277	20.1	409
20.12	194	20.12	300	20.12	404
20.14	206	20.14	299	20.14	405
20.16	180	20.16	264	20.16	400
20.18	200	20.18	301	20.18	409
20.2	201	20.2	292	20.2	411
20.22	183	20.22	283	20.22	410
20.24	200	20.24	265	20.24	418
20.26	221	20.26	292	20.26	408
20.28	203	20.28	314	20.28	401
20.3	183	20.3	347	20.3	401
20.32	193	20.32	276	20.32	404
20.34	189	20.34	297	20.34	408
20.36	199	20.36	301	20.36	434
20.38	226	20.38	297	20.38	396
20.4	186	20.4	291	20.4	417
20.42	186	20.42	311	20.42	409
20.44	234	20.44	285	20.44	403
20.46	205	20.46	296	20.46	406
20.48	216	20.48	288	20.48	407
20.5	191	20.5	300	20.5	415
20.52	191	20.52	260	20.52	405
20.54	219	20.54	322	20.54	398
20.56	170	20.56	307	20.56	413
20.58	186	20.58	275	20.58	411
20.6	215	20.6	285	20.6	413
20.62	191	20.62	299	20.62	397
20.64	205	20.64	327	20.64	402
20.66	213	20.66	299	20.66	408
20.68	220	20.68	284	20.68	406
20.7	212	20.7	330	20.7	402
20.72	193	20.72	311	20.72	402
20.74	192	20.74	294	20.74	418
20.76	217	20.76	306	20.76	410
20.78	178	20.78	301	20.78	398
20.8	186	20.8	281	20.8	409
20.82	213	20.82	299	20.82	407
20.84	203	20.84	295	20.84	430
20.86	181	20.86	297	20.86	409
20.88	211	20.88	300	20.88	416
20.9	196	20.9	317	20.9	387
20.92	210	20.92	293	20.92	425
20.94	214	20.94	264	20.94	415
20.96	204	20.96	307	20.96	404
20.98	183	20.98	278	20.98	409
21	202	21	294	21	395
21.02	191	21.02	260	21.02	413
21.04	187	21.04	326	21.04	421
21.06	203	21.06	301	21.06	404
21.08	233	21.08	282	21.08	415
21.1	215	21.1	297	21.1	413
21.12	207	21.12	326	21.12	407
21.14	218	21.14	303	21.14	418
21.16	221	21.16	305	21.16	412
21.18	221	21.18	311	21.18	411
21.2	229	21.2	284	21.2	416
21.22	195	21.22	298	21.22	418
21.24	193	21.24	318	21.24	396
21.26	220	21.26	290	21.26	420
21.28	219	21.28	296	21.28	403
21.3	214	21.3	299	21.3	403
21.32	218	21.32	311	21.32	400
21.34	224	21.34	300	21.34	403
21.36	191	21.36	314	21.36	415
21.38	192	21.38	282	21.38	420
21.4	207	21.4	300	21.4	412
21.42	201	21.42	280	21.42	412
21.44	201	21.44	303	21.44	428
21.46	224	21.46	311	21.46	422
21.48	196	21.48	320	21.48	408
21.5	214	21.5	282	21.5	414
21.52	215	21.52	302	21.52	418
21.54	212	21.54	323	21.54	428
21.56	205	21.56	329	21.56	424
21.58	209	21.58	295	21.58	399
21.6	201	21.6	296	21.6	403
21.62	223	21.62	286	21.62	407
21.64	195	21.64	290	21.64	409
21.66	186	21.66	339	21.66	406
21.68	176	21.68	307	21.68	401
21.7	198	21.7	323	21.7	413
21.72	240	21.72	296	21.72	403
21.74	193	21.74	311	21.74	403
21.76	200	21.76	300	21.76	405
21.78	202	21.78	286	21.78	416
21.8	215	21.8	305	21.8	423
21.82	231	21.82	303	21.82	401
21.84	187	21.84	304	21.84	417
21.86	232	21.86	272	21.86	419
21.88	208	21.88	316	21.88	423
21.9	211	21.9	296	21.9	406
21.92	229	21.92	309	21.92	413
21.94	259	21.94	300	21.94	399
21.96	201	21.96	290	21.96	393
21.98	219	21.98	315	21.98	415
22	221	22	300	22	409
22.02	209	22.02	311	22.02	416
22.04	191	22.04	329	22.04	409
22.06	223	22.06	319	22.06	414
22.08	222	22.08	301	22.08	415
22.1	220	22.1	311	22.1	394
22.12	207	22.12	324	22.12	402
22.14	205	22.14	368	22.14	417
22.16	209	22.16	297	22.16	430
22.18	229	22.18	285	22.18	403
22.2	202	22.2	305	22.2	404
22.22	198	22.22	293	22.22	426
22.24	224	22.24	304	22.24	432
22.26	210	22.26	307	22.26	406
22.28	209	22.28	313	22.28	414
22.3	214	22.3	275	22.3	401
22.32	213	22.32	327	22.32	406
22.34	198	22.34	309	22.34	394
22.36	207	22.36	290	22.36	421
22.38	209	22.38	310	22.38	421
22.4	218	22.4	284	22.4	414
22.42	195	22.42	294	22.42	417
22.44	196	22.44	290	22.44	431
22.46	219	22.46	295	22.46	410
22.48	209	22.48	307	22.48	413
22.5	224	22.5	286	22.5	424
22.52	236	22.52	341	22.52	398
22.54	204	22.54	298	22.54	421
22.56	220	22.56	312	22.56	402
22.58	209	22.58	343	22.58	416
22.6	207	22.6	304	22.6	414
22.62	208	22.62	331	22.62	408
22.64	206	22.64	298	22.64	407
22.66	210	22.66	311	22.66	407
22.68	194	22.68	281	22.68	398
22.7	209	22.7	283	22.7	405
22.72	203	22.72	310	22.72	413
22.74	210	22.74	320	22.74	426
22.76	233	22.76	338	22.76	427
22.78	208	22.78	308	22.78	403
22.8	211	22.8	305	22.8	417
22.82	200	22.82	295	22.82	414
22.84	208	22.84	314	22.84	439
22.86	193	22.86	293	22.86	409
22.88	202	22.88	317	22.88	417
22.9	200	22.9	312	22.9	414
22.92	200	22.92	288	22.92	416
22.94	194	22.94	304	22.94	419
22.96	232	22.96	316	22.96	422
22.98	211	22.98	301	22.98	411
23	206	23	307	23	421
23.02	213	23.02	318	23.02	406
23.04	234	23.04	307	23.04	404
23.06	198	23.06	285	23.06	424
23.08	166	23.08	342	23.08	416
23.1	229	23.1	313	23.1	422
23.12	206	23.12	320	23.12	436
23.14	217	23.14	297	23.14	408
23.16	219	23.16	254	23.16	411
23.18	197	23.18	296	23.18	424
23.2	189	23.2	305	23.2	386
23.22	208	23.22	300	23.22	395
23.24	207	23.24	310	23.24	413
23.26	206	23.26	285	23.26	406
23.28	211	23.28	302	23.28	394
23.3	192	23.3	339	23.3	413
23.32	237	23.32	304	23.32	397
23.34	192	23.34	308	23.34	404
23.36	207	23.36	332	23.36	412
23.38	204	23.38	311	23.38	403
23.4	197	23.4	292	23.4	417
23.42	197	23.42	302	23.42	405
23.44	240	23.44	302	23.44	413
23.46	203	23.46	289	23.46	396
23.48	240	23.48	343	23.48	419
23.5	210	23.5	335	23.5	422
23.52	200	23.52	321	23.52	406
23.54	210	23.54	308	23.54	385
23.56	204	23.56	325	23.56	402
23.58	199	23.58	306	23.58	416
23.6	219	23.6	318	23.6	420
23.62	210	23.62	317	23.62	409
23.64	234	23.64	320	23.64	422
23.66	236	23.66	306	23.66	423
23.68	206	23.68	310	23.68	414
23.7	206	23.7	320	23.7	402
23.72	201	23.72	352	23.72	398
23.74	218	23.74	332	23.74	412
23.76	214	23.76	314	23.76	406
23.78	198	23.78	284	23.78	400
23.8	204	23.8	330	23.8	422
23.82	210	23.82	311	23.82	425
23.84	210	23.84	337	23.84	401
23.86	235	23.86	316	23.86	402
23.88	222	23.88	319	23.88	410
23.9	190	23.9	353	23.9	398
23.92	235	23.92	318	23.92	422
23.94	232	23.94	290	23.94	430
23.96	218	23.96	331	23.96	414
23.98	226	23.98	338	23.98	419
24	209	24	317	24	421
24.02	205	24.02	302	24.02	416
24.04	197	24.04	335	24.04	422
24.06	188	24.06	331	24.06	397
24.08	218	24.08	320	24.08	407
24.1	196	24.1	296	24.1	390
24.12	211	24.12	310	24.12	412
24.14	209	24.14	332	24.14	390
24.16	209	24.16	325	24.16	414
24.18	193	24.18	342	24.18	411
24.2	238	24.2	321	24.2	401
24.22	235	24.22	318	24.22	411
24.24	190	24.24	302	24.24	393
24.26	236	24.26	350	24.26	415
24.28	193	24.28	351	24.28	402
24.3	226	24.3	326	24.3	403
24.32	189	24.32	319	24.32	419
24.34	205	24.34	331	24.34	405
24.36	233	24.36	330	24.36	439
24.38	193	24.38	344	24.38	424
24.4	216	24.4	319	24.4	424
24.42	230	24.42	331	24.42	390
24.44	203	24.44	313	24.44	431
24.46	210	24.46	314	24.46	412
24.48	221	24.48	333	24.48	421
24.5	199	24.5	326	24.5	429
24.52	220	24.52	317	24.52	404
24.54	177	24.54	296	24.54	420
24.56	211	24.56	267	24.56	425
24.58	207	24.58	308	24.58	420
24.6	204	24.6	320	24.6	416
24.62	228	24.62	301	24.62	404
24.64	209	24.64	318	24.64	419
24.66	183	24.66	318	24.66	403
24.68	205	24.68	326	24.68	424
24.7	215	24.7	346	24.7	409
24.72	203	24.72	333	24.72	429
24.74	239	24.74	303	24.74	417
24.76	204	24.76	315	24.76	417
24.78	202	24.78	355	24.78	405
24.8	207	24.8	294	24.8	413
24.82	205	24.82	335	24.82	399
24.84	241	24.84	306	24.84	413
24.86	213	24.86	320	24.86	413
24.88	199	24.88	326	24.88	406
24.9	222	24.9	315	24.9	435
24.92	224	24.92	330	24.92	417
24.94	221	24.94	327	24.94	405
24.96	195	24.96	317	24.96	417
24.98	235	24.98	342	24.98	422
25	211	25	332	25	410
25.02	224	25.02	334	25.02	412
25.04	205	25.04	331	25.04	416
25.06	214	25.06	337	25.06	424
25.08	233	25.08	320	25.08	411
25.1	226	25.1	342	25.1	410
25.12	231	25.12	341	25.12	412
25.14	235	25.14	291	25.14	411
25.16	225	25.16	332	25.16	405
25.18	188	25.18	334	25.18	420
25.2	222	25.2	330	25.2	402
25.22	243	25.22	342	25.22	407
25.24	216	25.24	371	25.24	429
25.26	230	25.26	321	25.26	420
25.28	205	25.28	327	25.28	404
25.3	231	25.3	317	25.3	407
25.32	257	25.32	321	25.32	415
25.34	228	25.34	306	25.34	417
25.36	215	25.36	356	25.36	393
25.38	217	25.38	345	25.38	409
25.4	218	25.4	311	25.4	397
25.42	218	25.42	353	25.42	421
25.44	248	25.44	331	25.44	427
25.46	246	25.46	335	25.46	413
25.48	227	25.48	340	25.48	422
25.5	210	25.5	322	25.5	413
25.52	247	25.52	343	25.52	421
25.54	220	25.54	330	25.54	410
25.56	236	25.56	402	25.56	406
25.58	223	25.58	326	25.58	412
25.6	236	25.6	339	25.6	432
25.62	215	25.62	342	25.62	406
25.64	238	25.64	315	25.64	423
25.66	230	25.66	317	25.66	402
25.68	255	25.68	335	25.68	415
25.7	216	25.7	307	25.7	424
25.72	227	25.72	353	25.72	405
25.74	228	25.74	342	25.74	417
25.76	244	25.76	320	25.76	430
25.78	249	25.78	338	25.78	421
25.8	223	25.8	340	25.8	425
25.82	217	25.82	359	25.82	397
25.84	238	25.84	351	25.84	417
25.86	224	25.86	358	25.86	392
25.88	239	25.88	330	25.88	411
25.9	220	25.9	351	25.9	405
25.92	215	25.92	348	25.92	405
25.94	215	25.94	327	25.94	407
25.96	233	25.96	317	25.96	402
25.98	207	25.98	313	25.98	432
26	229	26	335	26	418
26.02	220	26.02	364	26.02	412
26.04	247	26.04	365	26.04	412
26.06	237	26.06	360	26.06	426
26.08	227	26.08	326	26.08	427
26.1	240	26.1	327	26.1	412
26.12	242	26.12	331	26.12	431
26.14	256	26.14	349	26.14	413
26.16	239	26.16	343	26.16	426
26.18	213	26.18	344	26.18	393
26.2	262	26.2	367	26.2	409
26.22	220	26.22	353	26.22	432
26.24	192	26.24	348	26.24	420
26.26	256	26.26	334	26.26	407
26.28	237	26.28	348	26.28	422
26.3	243	26.3	307	26.3	402
26.32	214	26.32	369	26.32	403
26.34	223	26.34	347	26.34	418
26.36	240	26.36	348	26.36	410
26.38	244	26.38	307	26.38	401
26.4	254	26.4	370	26.4	412
26.42	249	26.42	372	26.42	392
26.44	219	26.44	358	26.44	418
26.46	222	26.46	345	26.46	409
26.48	250	26.48	381	26.48	412
26.5	246	26.5	339	26.5	413
26.52	250	26.52	376	26.52	388
26.54	237	26.54	361	26.54	428
26.56	229	26.56	399	26.56	401
26.58	249	26.58	379	26.58	399
26.6	244	26.6	347	26.6	426
26.62	228	26.62	383	26.62	405
26.64	240	26.64	361	26.64	424
26.66	233	26.66	364	26.66	409
26.68	227	26.68	403	26.68	389
26.7	270	26.7	338	26.7	409
26.72	222	26.72	389	26.72	412
26.74	245	26.74	362	26.74	400
26.76	218	26.76	389	26.76	421
26.78	253	26.78	387	26.78	427
26.8	231	26.8	398	26.8	435
26.82	244	26.82	394	26.82	433
26.84	254	26.84	357	26.84	424
26.86	224	26.86	402	26.86	431
26.88	229	26.88	393	26.88	432
26.9	272	26.9	372	26.9	424
26.92	229	26.92	368	26.92	422
26.94	275	26.94	402	26.94	410
26.96	274	26.96	415	26.96	412
26.98	263	26.98	422	26.98	423
27	268	27	377	27	422
27.02	314	27.02	372	27.02	426
27.04	285	27.04	412	27.04	428
27.06	259	27.06	395	27.06	433
27.08	265	27.08	403	27.08	409
27.1	275	27.1	413	27.1	437
27.12	302	27.12	408	27.12	431
27.14	256	27.14	425	27.14	446
27.16	270	27.16	441	27.16	421
27.18	295	27.18	431	27.18	432
27.2	259	27.2	439	27.2	418
27.22	293	27.22	490	27.22	430
27.24	280	27.24	453	27.24	437
27.26	294	27.26	419	27.26	430
27.28	299	27.28	441	27.28	441
27.3	295	27.3	445	27.3	436
27.32	265	27.32	452	27.32	435
27.34	296	27.34	408	27.34	412
27.36	311	27.36	467	27.36	427
27.38	328	27.38	484	27.38	452
27.4	328	27.4	445	27.4	429
27.42	306	27.42	478	27.42	422
27.44	326	27.44	461	27.44	455
27.46	308	27.46	474	27.46	451
27.48	330	27.48	450	27.48	454
27.5	305	27.5	464	27.5	455
27.52	314	27.52	476	27.52	465
27.54	334	27.54	483	27.54	426
27.56	332	27.56	495	27.56	454
27.58	341	27.58	495	27.58	445
27.6	388	27.6	483	27.6	472
27.62	330	27.62	510	27.62	457
27.64	354	27.64	504	27.64	472
27.66	380	27.66	549	27.66	491
27.68	378	27.68	535	27.68	487
27.7	363	27.7	508	27.7	477
27.72	362	27.72	525	27.72	495
27.74	395	27.74	529	27.74	508
27.76	383	27.76	516	27.76	494
27.78	366	27.78	527	27.78	492
27.8	415	27.8	543	27.8	522
27.82	397	27.82	556	27.82	513
27.84	416	27.84	546	27.84	514
27.86	453	27.86	556	27.86	527
27.88	436	27.88	549	27.88	548
27.9	442	27.9	601	27.9	500
27.92	482	27.92	569	27.92	509
27.94	457	27.94	542	27.94	534
27.96	468	27.96	589	27.96	580
27.98	455	27.98	591	27.98	544
28	483	28	632	28	558
28.02	482	28.02	616	28.02	578
28.04	480	28.04	613	28.04	564
28.06	522	28.06	625	28.06	545
28.08	503	28.08	697	28.08	572
28.1	552	28.1	654	28.1	592
28.12	503	28.12	655	28.12	576
28.14	516	28.14	678	28.14	613
28.16	522	28.16	658	28.16	647
28.18	571	28.18	697	28.18	663
28.2	507	28.2	695	28.2	624
28.22	571	28.22	646	28.22	695
28.24	574	28.24	687	28.24	646
28.26	572	28.26	613	28.26	685
28.28	608	28.28	655	28.28	702
28.3	611	28.3	710	28.3	672
28.32	564	28.32	672	28.32	693
28.34	639	28.34	759	28.34	700
28.36	666	28.36	722	28.36	720
28.38	682	28.38	739	28.38	748
28.4	626	28.4	714	28.4	730
28.42	674	28.42	716	28.42	752
28.44	638	28.44	755	28.44	764
28.46	642	28.46	682	28.46	779
28.48	699	28.48	722	28.48	726
28.5	628	28.5	756	28.5	762
28.52	643	28.52	773	28.52	760
28.54	684	28.54	712	28.54	733
28.56	657	28.56	768	28.56	734
28.58	696	28.58	771	28.58	804
28.6	657	28.6	692	28.6	766
28.62	626	28.62	740	28.62	774
28.64	588	28.64	734	28.64	784
28.66	647	28.66	734	28.66	784
28.68	599	28.68	768	28.68	749
28.7	627	28.7	692	28.7	700
28.72	603	28.72	735	28.72	757
28.74	638	28.74	781	28.74	723
28.76	623	28.76	737	28.76	730
28.78	568	28.78	765	28.78	705
28.8	627	28.8	707	28.8	683
28.82	619	28.82	750	28.82	746
28.84	589	28.84	672	28.84	677
28.86	601	28.86	730	28.86	659
28.88	578	28.88	761	28.88	711
28.9	565	28.9	719	28.9	642
28.92	543	28.92	743	28.92	666
28.94	584	28.94	688	28.94	623
28.96	554	28.96	670	28.96	622
28.98	578	28.98	690	28.98	614
29	496	29	755	29	611
29.02	512	29.02	673	29.02	591
29.04	518	29.04	647	29.04	595
29.06	477	29.06	715	29.06	587
29.08	426	29.08	631	29.08	578
29.1	451	29.1	652	29.1	562
29.12	485	29.12	660	29.12	555
29.14	455	29.14	658	29.14	562
29.16	455	29.16	618	29.16	524
29.18	460	29.18	651	29.18	530
29.2	431	29.2	666	29.2	543
29.22	468	29.22	664	29.22	529
29.24	387	29.24	653	29.24	514
29.26	408	29.26	611	29.26	515
29.28	424	29.28	597	29.28	517
29.3	374	29.3	616	29.3	508
29.32	406	29.32	552	29.32	514
29.34	410	29.34	610	29.34	475
29.36	390	29.36	591	29.36	499
29.38	364	29.38	566	29.38	502
29.4	387	29.4	595	29.4	471
29.42	348	29.42	612	29.42	477
29.44	390	29.44	601	29.44	490
29.46	381	29.46	576	29.46	455
29.48	362	29.48	604	29.48	460
29.5	323	29.5	556	29.5	469
29.52	372	29.52	585	29.52	452
29.54	326	29.54	546	29.54	465
29.56	364	29.56	554	29.56	474
29.58	366	29.58	559	29.58	466
29.6	334	29.6	520	29.6	449
29.62	318	29.62	543	29.62	451
29.64	319	29.64	518	29.64	442
29.66	288	29.66	473	29.66	443
29.68	322	29.68	514	29.68	435
29.7	287	29.7	511	29.7	476
29.72	342	29.72	474	29.72	454
29.74	304	29.74	488	29.74	457
29.76	296	29.76	522	29.76	449
29.78	280	29.78	467	29.78	430
29.8	328	29.8	467	29.8	435
29.82	284	29.82	472	29.82	422
29.84	278	29.84	478	29.84	450
29.86	296	29.86	480	29.86	417
29.88	286	29.88	473	29.88	433
29.9	283	29.9	459	29.9	430
29.92	282	29.92	452	29.92	445
29.94	274	29.94	454	29.94	429
29.96	282	29.96	414	29.96	422
29.98	276	29.98	440	29.98	438
30	287	30	423	30	429
30.02	289	30.02	453	30.02	416
30.04	270	30.04	424	30.04	407
30.06	264	30.06	452	30.06	420
30.08	277	30.08	448	30.08	426
30.1	267	30.1	444	30.1	424
30.12	266	30.12	425	30.12	432
30.14	256	30.14	416	30.14	421
30.16	237	30.16	448	30.16	423
30.18	264	30.18	432	30.18	394
30.2	267	30.2	455	30.2	419
30.22	281	30.22	396	30.22	422
30.24	232	30.24	389	30.24	416
30.26	254	30.26	426	30.26	407
30.28	251	30.28	399	30.28	404
30.3	253	30.3	418	30.3	429
30.32	263	30.32	408	30.32	417
30.34	265	30.34	407	30.34	410
30.36	269	30.36	415	30.36	423
30.38	256	30.38	398	30.38	409
30.4	242	30.4	370	30.4	422
30.42	271	30.42	380	30.42	410
30.44	233	30.44	364	30.44	418
30.46	249	30.46	372	30.46	406
30.48	249	30.48	413	30.48	419
30.5	237	30.5	380	30.5	419
30.52	239	30.52	375	30.52	418
30.54	224	30.54	401	30.54	412
30.56	250	30.56	385	30.56	419
30.58	265	30.58	390	30.58	410
30.6	261	30.6	379	30.6	399
30.62	257	30.62	388	30.62	427
30.64	262	30.64	367	30.64	420
30.66	260	30.66	377	30.66	422
30.68	226	30.68	384	30.68	414
30.7	253	30.7	350	30.7	415
30.72	252	30.72	375	30.72	415
30.74	253	30.74	397	30.74	390
30.76	220	30.76	364	30.76	403
30.78	230	30.78	358	30.78	412
30.8	259	30.8	365	30.8	412
30.82	248	30.82	368	30.82	444
30.84	226	30.84	397	30.84	421
30.86	250	30.86	390	30.86	414
30.88	265	30.88	360	30.88	389
30.9	237	30.9	363	30.9	398
30.92	268	30.92	392	30.92	430
30.94	255	30.94	366	30.94	419
30.96	229	30.96	387	30.96	416
30.98	231	30.98	362	30.98	412
31	250	31	356	31	411
31.02	236	31.02	382	31.02	428
31.04	244	31.04	379	31.04	417
31.06	253	31.06	370	31.06	418
31.08	231	31.08	385	31.08	401
31.1	243	31.1	353	31.1	393
31.12	226	31.12	351	31.12	416
31.14	229	31.14	396	31.14	418
31.16	256	31.16	348	31.16	409
31.18	256	31.18	409	31.18	409
31.2	244	31.2	353	31.2	413
31.22	226	31.22	370	31.22	420
31.24	245	31.24	384	31.24	400
31.26	209	31.26	362	31.26	421
31.28	246	31.28	403	31.28	426
31.3	258	31.3	372	31.3	425
31.32	234	31.32	362	31.32	405
31.34	209	31.34	384	31.34	411
31.36	251	31.36	410	31.36	406
31.38	242	31.38	374	31.38	418
31.4	269	31.4	352	31.4	424
31.42	257	31.42	332	31.42	424
31.44	269	31.44	394	31.44	436
31.46	230	31.46	360	31.46	411
31.48	258	31.48	351	31.48	432
31.5	242	31.5	378	31.5	426
31.52	239	31.52	387	31.52	417
31.54	240	31.54	357	31.54	437
31.56	260	31.56	366	31.56	425
31.58	226	31.58	381	31.58	425
31.6	271	31.6	390	31.6	441
31.62	240	31.62	366	31.62	447
31.64	243	31.64	350	31.64	480
31.66	243	31.66	373	31.66	462
31.68	256	31.68	380	31.68	482
31.7	237	31.7	389	31.7	477
31.72	249	31.72	387	31.72	509
31.74	227	31.74	377	31.74	499
31.76	261	31.76	348	31.76	503
31.78	242	31.78	387	31.78	484
31.8	259	31.8	387	31.8	479
31.82	252	31.82	367	31.82	484
31.84	256	31.84	385	31.84	487
31.86	239	31.86	355	31.86	478
31.88	250	31.88	375	31.88	501
31.9	270	31.9	370	31.9	479
31.92	277	31.92	401	31.92	463
31.94	222	31.94	386	31.94	443
31.96	256	31.96	367	31.96	473
31.98	246	31.98	390	31.98	459
32	242	32	391	32	434
32.02	274	32.02	387	32.02	410
32.04	248	32.04	400	32.04	407
32.06	256	32.06	390	32.06	437
32.08	275	32.08	355	32.08	435
32.1	240	32.1	391	32.1	441
32.12	278	32.12	388	32.12	413
32.14	268	32.14	382	32.14	414
32.16	253	32.16	430	32.16	439
32.18	261	32.18	419	32.18	409
32.2	270	32.2	443	32.2	409
32.22	268	32.22	382	32.22	437
32.24	273	32.24	389	32.24	428
32.26	299	32.26	410	32.26	433
32.28	277	32.28	426	32.28	447
32.3	280	32.3	395	32.3	434
32.32	274	32.32	363	32.32	430
32.34	256	32.34	391	32.34	430
32.36	283	32.36	364	32.36	427
32.38	279	32.38	415	32.38	437
32.4	283	32.4	390	32.4	450
32.42	255	32.42	426	32.42	441
32.44	320	32.44	433	32.44	441
32.46	289	32.46	421	32.46	412
32.48	281	32.48	425	32.48	438
32.5	294	32.5	394	32.5	452
32.52	279	32.52	436	32.52	455
32.54	317	32.54	426	32.54	450
32.56	275	32.56	429	32.56	470
32.58	350	32.58	437	32.58	470
32.6	330	32.6	398	32.6	455
32.62	298	32.62	410	32.62	457
32.64	295	32.64	427	32.64	451
32.66	314	32.66	402	32.66	475
32.68	340	32.68	432	32.68	463
32.7	320	32.7	455	32.7	477
32.72	313	32.72	403	32.72	474
32.74	312	32.74	425	32.74	470
32.76	311	32.76	435	32.76	472
32.78	349	32.78	400	32.78	498
32.8	311	32.8	481	32.8	471
32.82	328	32.82	475	32.82	477
32.84	321	32.84	435	32.84	501
32.86	336	32.86	400	32.86	507
32.88	345	32.88	436	32.88	496
32.9	353	32.9	431	32.9	513
32.92	348	32.92	458	32.92	505
32.94	356	32.94	449	32.94	516
32.96	319	32.96	459	32.96	506
32.98	362	32.98	422	32.98	520
33	345	33	440	33	510
33.02	358	33.02	432	33.02	485
33.04	330	33.04	460	33.04	489
33.06	319	33.06	414	33.06	523
33.08	340	33.08	451	33.08	506
33.1	363	33.1	432	33.1	502
33.12	372	33.12	436	33.12	509
33.14	335	33.14	468	33.14	509
33.16	323	33.16	475	33.16	477
33.18	314	33.18	445	33.18	487
33.2	359	33.2	434	33.2	489
33.22	344	33.22	425	33.22	503
33.24	310	33.24	460	33.24	478
33.26	327	33.26	457	33.26	492
33.28	301	33.28	422	33.28	527
33.3	324	33.3	424	33.3	480
33.32	326	33.32	434	33.32	470
33.34	325	33.34	461	33.34	486
33.36	335	33.36	451	33.36	482
33.38	297	33.38	448	33.38	493
33.4	323	33.4	429	33.4	457
33.42	354	33.42	452	33.42	469
33.44	334	33.44	419	33.44	459
33.46	339	33.46	471	33.46	477
33.48	313	33.48	406	33.48	482
33.5	314	33.5	449	33.5	462
33.52	293	33.52	449	33.52	465
33.54	278	33.54	436	33.54	451
33.56	328	33.56	458	33.56	457
33.58	301	33.58	445	33.58	457
33.6	313	33.6	393	33.6	454
33.62	286	33.62	417	33.62	433
33.64	327	33.64	450	33.64	443
33.66	294	33.66	433	33.66	447
33.68	297	33.68	412	33.68	434
33.7	277	33.7	393	33.7	433
33.72	330	33.72	386	33.72	466
33.74	261	33.74	384	33.74	439
33.76	259	33.76	378	33.76	443
33.78	269	33.78	412	33.78	429
33.8	258	33.8	383	33.8	428
33.82	265	33.82	381	33.82	411
33.84	261	33.84	379	33.84	430
33.86	264	33.86	396	33.86	444
33.88	261	33.88	409	33.88	416
33.9	270	33.9	437	33.9	420
33.92	239	33.92	397	33.92	404
33.94	288	33.94	384	33.94	419
33.96	247	33.96	393	33.96	423
33.98	241	33.98	403	33.98	402
34	252	34	397	34	430
34.02	274	34.02	379	34.02	431
34.04	260	34.04	443	34.04	425
34.06	208	34.06	358	34.06	434
34.08	224	34.08	412	34.08	405
34.1	250	34.1	369	34.1	421
34.12	230	34.12	365	34.12	412
34.14	272	34.14	388	34.14	438
34.16	237	34.16	451	34.16	426
34.18	240	34.18	365	34.18	423
34.2	243	34.2	393	34.2	446
34.22	245	34.22	406	34.22	411
34.24	229	34.24	374	34.24	413
34.26	253	34.26	378	34.26	425
34.28	232	34.28	368	34.28	415
34.3	248	34.3	354	34.3	438
34.32	207	34.32	407	34.32	439
34.34	238	34.34	398	34.34	469
34.36	235	34.36	381	34.36	455
34.38	221	34.38	386	34.38	465
34.4	246	34.4	352	34.4	485
34.42	249	34.42	406	34.42	490
34.44	259	34.44	381	34.44	482
34.46	244	34.46	391	34.46	482
34.48	234	34.48	397	34.48	481
34.5	219	34.5	355	34.5	475
34.52	262	34.52	356	34.52	450
34.54	221	34.54	376	34.54	432
34.56	213	34.56	388	34.56	457
34.58	245	34.58	389	34.58	443
34.6	246	34.6	373	34.6	418
34.62	228	34.62	416	34.62	431
34.64	229	34.64	349	34.64	416
34.66	244	34.66	397	34.66	437
34.68	198	34.68	352	34.68	413
34.7	238	34.7	328	34.7	419
34.72	219	34.72	385	34.72	414
34.74	241	34.74	403	34.74	411
34.76	253	34.76	394	34.76	413
34.78	225	34.78	390	34.78	410
34.8	218	34.8	405	34.8	441
34.82	242	34.82	396	34.82	400
34.84	228	34.84	371	34.84	389
34.86	207	34.86	379	34.86	385
34.88	218	34.88	386	34.88	405
34.9	200	34.9	385	34.9	412
34.92	233	34.92	362	34.92	394
34.94	222	34.94	421	34.94	378
34.96	212	34.96	403	34.96	397
34.98	213	34.98	383	34.98	398
35	240	35	402	35	397
35.02	231	35.02	405	35.02	392
35.04	216	35.04	423	35.04	391
35.06	260	35.06	419	35.06	401
35.08	204	35.08	426	35.08	405
35.1	220	35.1	400	35.1	416
35.12	252	35.12	436	35.12	408
35.14	256	35.14	435	35.14	412
35.16	236	35.16	415	35.16	408
35.18	230	35.18	458	35.18	396
35.2	244	35.2	415	35.2	402
35.22	224	35.22	448	35.22	401
35.24	209	35.24	425	35.24	395
35.26	230	35.26	448	35.26	409
35.28	232	35.28	424	35.28	401
35.3	241	35.3	484	35.3	393
35.32	222	35.32	434	35.32	413
35.34	261	35.34	502	35.34	388
35.36	216	35.36	469	35.36	387
35.38	221	35.38	462	35.38	415
35.4	223	35.4	488	35.4	384
35.42	210	35.42	475	35.42	401
35.44	217	35.44	483	35.44	399
35.46	225	35.46	478	35.46	404
35.48	235	35.48	475	35.48	392
35.5	220	35.5	479	35.5	416
35.52	263	35.52	485	35.52	410
35.54	249	35.54	468	35.54	396
35.56	216	35.56	483	35.56	405
35.58	220	35.58	483	35.58	393
35.6	229	35.6	469	35.6	401
35.62	216	35.62	451	35.62	395
35.64	244	35.64	441	35.64	414
35.66	216	35.66	473	35.66	413
35.68	223	35.68	472	35.68	404
35.7	223	35.7	471	35.7	416
35.72	225	35.72	483	35.72	395
35.74	224	35.74	521	35.74	395
35.76	210	35.76	471	35.76	411
35.78	229	35.78	397	35.78	381
35.8	205	35.8	472	35.8	421
35.82	244	35.82	479	35.82	406
35.84	223	35.84	435	35.84	410
35.86	228	35.86	470	35.86	400
35.88	233	35.88	424	35.88	417
35.9	208	35.9	458	35.9	403
35.92	212	35.92	420	35.92	415
35.94	194	35.94	429	35.94	397
35.96	234	35.96	433	35.96	423
35.98	212	35.98	456	35.98	424
36	214	36	465	36	421
36.02	215	36.02	477	36.02	455
36.04	215	36.04	481	36.04	449
36.06	213	36.06	472	36.06	448
36.08	188	36.08	440	36.08	457
36.1	207	36.1	459	36.1	479
36.12	218	36.12	498	36.12	457
36.14	223	36.14	492	36.14	501
36.16	223	36.16	505	36.16	484
36.18	227	36.18	463	36.18	507
36.2	211	36.2	499	36.2	564
36.22	228	36.22	539	36.22	576
36.24	233	36.24	575	36.24	576
36.26	208	36.26	529	36.26	586
36.28	242	36.28	537	36.28	556
36.3	258	36.3	597	36.3	566
36.32	224	36.32	555	36.32	553
36.34	211	36.34	561	36.34	548
36.36	208	36.36	626	36.36	530
36.38	223	36.38	626	36.38	504
36.4	224	36.4	658	36.4	483
36.42	223	36.42	621	36.42	467
36.44	207	36.44	656	36.44	460
36.46	218	36.46	675	36.46	449
36.48	208	36.48	595	36.48	426
36.5	214	36.5	616	36.5	435
36.52	232	36.52	657	36.52	433
36.54	225	36.54	606	36.54	430
36.56	203	36.56	654	36.56	439
36.58	237	36.58	622	36.58	406
36.6	201	36.6	623	36.6	403
36.62	223	36.62	582	36.62	386
36.64	234	36.64	573	36.64	412
36.66	240	36.66	562	36.66	408
36.68	254	36.68	593	36.68	415
36.7	210	36.7	526	36.7	401
36.72	228	36.72	500	36.72	417
36.74	221	36.74	498	36.74	423
36.76	248	36.76	518	36.76	422
36.78	245	36.78	465	36.78	397
36.8	224	36.8	469	36.8	395
36.82	257	36.82	465	36.82	403
36.84	188	36.84	468	36.84	409
36.86	232	36.86	484	36.86	402
36.88	228	36.88	464	36.88	411
36.9	227	36.9	458	36.9	410
36.92	191	36.92	445	36.92	387
36.94	178	36.94	438	36.94	409
36.96	193	36.96	392	36.96	411
36.98	216	36.98	418	36.98	398
37	219	37	413	37	403
37.02	205	37.02	417	37.02	402
37.04	227	37.04	404	37.04	402
37.06	211	37.06	402	37.06	400
37.08	240	37.08	369	37.08	396
37.1	198	37.1	452	37.1	404
37.12	212	37.12	435	37.12	395
37.14	235	37.14	409	37.14	400
37.16	226	37.16	388	37.16	392
37.18	219	37.18	435	37.18	385
37.2	222	37.2	391	37.2	403
37.22	218	37.22	368	37.22	388
37.24	212	37.24	365	37.24	393
37.26	195	37.26	383	37.26	410
37.28	212	37.28	375	37.28	426
37.3	228	37.3	369	37.3	401
37.32	242	37.32	394	37.32	387
37.34	228	37.34	418	37.34	391
37.36	243	37.36	374	37.36	410
37.38	225	37.38	362	37.38	396
37.4	238	37.4	354	37.4	398
37.42	217	37.42	361	37.42	411
37.44	205	37.44	339	37.44	408
37.46	197	37.46	338	37.46	408
37.48	223	37.48	350	37.48	389
37.5	232	37.5	357	37.5	393
37.52	224	37.52	362	37.52	376
37.54	229	37.54	358	37.54	389
37.56	245	37.56	333	37.56	410
37.58	225	37.58	379	37.58	389
37.6	240	37.6	344	37.6	404
37.62	226	37.62	380	37.62	405
37.64	208	37.64	363	37.64	402
37.66	206	37.66	338	37.66	399
37.68	214	37.68	404	37.68	407
37.7	240	37.7	372	37.7	418
37.72	200	37.72	365	37.72	401
37.74	197	37.74	398	37.74	393
37.76	230	37.76	387	37.76	400
37.78	225	37.78	376	37.78	393
37.8	193	37.8	359	37.8	399
37.82	189	37.82	358	37.82	391
37.84	185	37.84	361	37.84	393
37.86	225	37.86	364	37.86	415
37.88	237	37.88	357	37.88	400
37.9	216	37.9	352	37.9	403
37.92	214	37.92	399	37.92	393
37.94	204	37.94	370	37.94	393
37.96	206	37.96	351	37.96	395
37.98	202	37.98	395	37.98	397
38	219	38	373	38	389
38.02	234	38.02	386	38.02	384
38.04	232	38.04	359	38.04	382
38.06	215	38.06	376	38.06	396
38.08	195	38.08	346	38.08	405
38.1	203	38.1	376	38.1	389
38.12	195	38.12	351	38.12	401
38.14	221	38.14	407	38.14	390
38.16	243	38.16	364	38.16	408
38.18	255	38.18	365	38.18	413
38.2	195	38.2	350	38.2	404
38.22	229	38.22	369	38.22	402
38.24	228	38.24	379	38.24	398
38.26	203	38.26	390	38.26	415
38.28	234	38.28	408	38.28	390
38.3	221	38.3	390	38.3	400
38.32	204	38.32	404	38.32	382
38.34	216	38.34	377	38.34	393
38.36	202	38.36	414	38.36	397
38.38	224	38.38	409	38.38	399
38.4	236	38.4	402	38.4	381
38.42	235	38.42	402	38.42	412
38.44	218	38.44	399	38.44	380
38.46	211	38.46	406	38.46	401
38.48	253	38.48	396	38.48	395
38.5	213	38.5	391	38.5	389
38.52	242	38.52	419	38.52	388
38.54	229	38.54	380	38.54	401
38.56	186	38.56	408	38.56	419
38.58	199	38.58	411	38.58	392
38.6	251	38.6	436	38.6	399
38.62	215	38.62	425	38.62	391
38.64	203	38.64	403	38.64	402
38.66	213	38.66	423	38.66	387
38.68	215	38.68	416	38.68	396
38.7	247	38.7	388	38.7	400
38.72	226	38.72	448	38.72	380
38.74	226	38.74	404	38.74	386
38.76	203	38.76	393	38.76	408
38.78	212	38.78	384	38.78	400
38.8	239	38.8	423	38.8	390
38.82	208	38.82	418	38.82	408
38.84	213	38.84	408	38.84	395
38.86	222	38.86	433	38.86	387
38.88	242	38.88	380	38.88	402
38.9	228	38.9	406	38.9	405
38.92	229	38.92	413	38.92	400
38.94	230	38.94	387	38.94	398
38.96	209	38.96	409	38.96	399
38.98	202	38.98	401	38.98	405
39	202	39	386	39	387
39.02	225	39.02	384	39.02	398
39.04	219	39.04	377	39.04	398
39.06	255	39.06	364	39.06	410
39.08	225	39.08	333	39.08	383
39.1	220	39.1	372	39.1	389
39.12	238	39.12	415	39.12	380
39.14	217	39.14	376	39.14	410
39.16	245	39.16	367	39.16	374
39.18	208	39.18	353	39.18	391
39.2	243	39.2	361	39.2	393
39.22	212	39.22	353	39.22	405
39.24	261	39.24	357	39.24	403
39.26	219	39.26	344	39.26	387
39.28	250	39.28	362	39.28	374
39.3	214	39.3	368	39.3	398
39.32	182	39.32	371	39.32	392
39.34	215	39.34	336	39.34	388
39.36	203	39.36	346	39.36	389
39.38	223	39.38	337	39.38	390
39.4	238	39.4	359	39.4	401
39.42	223	39.42	356	39.42	402
39.44	191	39.44	333	39.44	400
39.46	216	39.46	327	39.46	396
39.48	206	39.48	332	39.48	411
39.5	198	39.5	321	39.5	396
39.52	213	39.52	309	39.52	385
39.54	229	39.54	306	39.54	409
39.56	214	39.56	359	39.56	404
39.58	200	39.58	322	39.58	406
39.6	213	39.6	324	39.6	396
39.62	201	39.62	328	39.62	381
39.64	210	39.64	330	39.64	400
39.66	210	39.66	344	39.66	394
39.68	217	39.68	354	39.68	400
39.7	222	39.7	328	39.7	400
39.72	229	39.72	338	39.72	394
39.74	219	39.74	341	39.74	395
39.76	209	39.76	292	39.76	385
39.78	204	39.78	341	39.78	404
39.8	216	39.8	345	39.8	407
39.82	198	39.82	353	39.82	388
39.84	207	39.84	347	39.84	394
39.86	214	39.86	337	39.86	406
39.88	227	39.88	314	39.88	417
39.9	224	39.9	323	39.9	383
39.92	227	39.92	359	39.92	379
39.94	231	39.94	320	39.94	399
39.96	237	39.96	350	39.96	400
39.98	249	39.98	338	39.98	398
40	250	40	347	40	409
40.02	217	40.02	321	40.02	399
40.04	224	40.04	354	40.04	392
40.06	248	40.06	312	40.06	410
40.08	229	40.08	337	40.08	386
40.1	209	40.1	284	40.1	392
40.12	230	40.12	306	40.12	399
40.14	237	40.14	325	40.14	411
40.16	246	40.16	304	40.16	419
40.18	238	40.18	345	40.18	416
40.2	193	40.2	300	40.2	392
40.22	228	40.22	289	40.22	399
40.24	248	40.24	266	40.24	395
40.26	225	40.26	328	40.26	388
40.28	224	40.28	335	40.28	405
40.3	215	40.3	337	40.3	398
40.32	232	40.32	292	40.32	422
40.34	207	40.34	280	40.34	387
40.36	230	40.36	339	40.36	413
40.38	212	40.38	330	40.38	407
40.4	215	40.4	336	40.4	406
40.42	224	40.42	311	40.42	405
40.44	220	40.44	338	40.44	402
40.46	203	40.46	316	40.46	395
40.48	199	40.48	311	40.48	409
40.5	209	40.5	329	40.5	381
40.52	241	40.52	330	40.52	397
40.54	228	40.54	343	40.54	387
40.56	217	40.56	320	40.56	397
40.58	223	40.58	323	40.58	398
40.6	216	40.6	302	40.6	411
40.62	235	40.62	315	40.62	392
40.64	230	40.64	324	40.64	402
40.66	208	40.66	321	40.66	402
40.68	213	40.68	320	40.68	373
40.7	218	40.7	306	40.7	411
40.72	217	40.72	309	40.72	408
40.74	235	40.74	328	40.74	403
40.76	237	40.76	325	40.76	396
40.78	229	40.78	319	40.78	396
40.8	225	40.8	304	40.8	401
40.82	236	40.82	286	40.82	381
40.84	221	40.84	274	40.84	386
40.86	249	40.86	325	40.86	392
40.88	218	40.88	302	40.88	402
40.9	220	40.9	354	40.9	405
40.92	208	40.92	329	40.92	405
40.94	216	40.94	322	40.94	387
40.96	226	40.96	339	40.96	400
40.98	196	40.98	318	40.98	415
41	237	41	298	41	392
41.02	205	41.02	317	41.02	398
41.04	249	41.04	324	41.04	401
41.06	212	41.06	336	41.06	392
41.08	216	41.08	306	41.08	389
41.1	216	41.1	323	41.1	411
41.12	201	41.12	325	41.12	413
41.14	230	41.14	305	41.14	408
41.16	218	41.16	324	41.16	388
41.18	223	41.18	368	41.18	395
41.2	239	41.2	328	41.2	407
41.22	233	41.22	355	41.22	411
41.24	220	41.24	307	41.24	396
41.26	232	41.26	321	41.26	436
41.28	221	41.28	339	41.28	403
41.3	222	41.3	349	41.3	405
41.32	210	41.32	320	41.32	392
41.34	207	41.34	341	41.34	406
41.36	234	41.36	333	41.36	409
41.38	221	41.38	327	41.38	421
41.4	243	41.4	321	41.4	405
41.42	191	41.42	304	41.42	414
41.44	220	41.44	345	41.44	408
41.46	229	41.46	319	41.46	421
41.48	210	41.48	329	41.48	393
41.5	231	41.5	332	41.5	400
41.52	232	41.52	352	41.52	406
41.54	206	41.54	341	41.54	392
41.56	256	41.56	330	41.56	415
41.58	218	41.58	307	41.58	404
41.6	200	41.6	358	41.6	400
41.62	241	41.62	306	41.62	402
41.64	216	41.64	334	41.64	409
41.66	225	41.66	352	41.66	401
41.68	238	41.68	307	41.68	383
41.7	227	41.7	342	41.7	395
41.72	208	41.72	325	41.72	413
41.74	212	41.74	354	41.74	398
41.76	220	41.76	332	41.76	402
41.78	219	41.78	354	41.78	392
41.8	209	41.8	350	41.8	414
41.82	201	41.82	352	41.82	405
41.84	224	41.84	348	41.84	417
41.86	249	41.86	361	41.86	394
41.88	258	41.88	367	41.88	394
41.9	213	41.9	341	41.9	407
41.92	224	41.92	353	41.92	389
41.94	229	41.94	343	41.94	396
41.96	243	41.96	368	41.96	406
41.98	204	41.98	385	41.98	399
42	227	42	390	42	399
42.02	245	42.02	339	42.02	400
42.04	226	42.04	367	42.04	400
42.06	232	42.06	374	42.06	399
42.08	223	42.08	379	42.08	408
42.1	218	42.1	373	42.1	429
42.12	248	42.12	355	42.12	391
42.14	246	42.14	380	42.14	411
42.16	233	42.16	385	42.16	400
42.18	255	42.18	414	42.18	403
42.2	227	42.2	387	42.2	387
42.22	229	42.22	376	42.22	401
42.24	241	42.24	359	42.24	403
42.26	224	42.26	396	42.26	383
42.28	235	42.28	436	42.28	409
42.3	258	42.3	385	42.3	420
42.32	234	42.32	378	42.32	398
42.34	231	42.34	368	42.34	419
42.36	226	42.36	403	42.36	431
42.38	252	42.38	416	42.38	419
42.4	218	42.4	403	42.4	397
42.42	251	42.42	403	42.42	409
42.44	259	42.44	394	42.44	406
42.46	234	42.46	383	42.46	434
42.48	234	42.48	431	42.48	392
42.5	237	42.5	398	42.5	397
42.52	254	42.52	424	42.52	400
42.54	220	42.54	390	42.54	406
42.56	234	42.56	408	42.56	432
42.58	211	42.58	432	42.58	400
42.6	262	42.6	413	42.6	415
42.62	233	42.62	364	42.62	418
42.64	232	42.64	417	42.64	410
42.66	263	42.66	370	42.66	419
42.68	268	42.68	400	42.68	427
42.7	308	42.7	379	42.7	410
42.72	268	42.72	392	42.72	422
42.74	244	42.74	364	42.74	411
42.76	268	42.76	386	42.76	403
42.78	294	42.78	393	42.78	420
42.8	270	42.8	374	42.8	428
42.82	226	42.82	417	42.82	414
42.84	306	42.84	384	42.84	433
42.86	293	42.86	376	42.86	435
42.88	288	42.88	394	42.88	449
42.9	317	42.9	413	42.9	409
42.92	328	42.92	355	42.92	458
42.94	351	42.94	414	42.94	441
42.96	341	42.96	406	42.96	453
42.98	383	42.98	420	42.98	459
43	371	43	418	43	461
43.02	378	43.02	400	43.02	506
43.04	431	43.04	429	43.04	492
43.06	461	43.06	443	43.06	489
43.08	467	43.08	481	43.08	496
43.1	481	43.1	464	43.1	534
43.12	564	43.12	475	43.12	537
43.14	619	43.14	534	43.14	581
43.16	655	43.16	540	43.16	586
43.18	736	43.18	524	43.18	675
43.2	860	43.2	645	43.2	733
43.22	968	43.22	694	43.22	779
43.24	1130	43.24	731	43.24	963
43.26	1162	43.26	783	43.26	975
43.28	1338	43.28	906	43.28	1084
43.3	1535	43.3	998	43.3	1251
43.32	1661	43.32	994	43.32	1209
43.34	1655	43.34	1140	43.34	1160
43.36	1545	43.36	1027	43.36	1085
43.38	1553	43.38	1032	43.38	1083
43.4	1463	43.4	964	43.4	1015
43.42	1360	43.42	949	43.42	871
43.44	1231	43.44	895	43.44	878
43.46	1203	43.46	828	43.46	791
43.48	1041	43.48	768	43.48	712
43.5	906	43.5	710	43.5	687
43.52	781	43.52	583	43.52	593
43.54	662	43.54	595	43.54	554
43.56	606	43.56	532	43.56	546
43.58	551	43.58	516	43.58	530
43.6	533	43.6	507	43.6	471
43.62	479	43.62	443	43.62	471
43.64	420	43.64	422	43.64	467
43.66	417	43.66	431	43.66	477
43.68	399	43.68	396	43.68	454
43.7	362	43.7	392	43.7	483
43.72	337	43.72	384	43.72	430
43.74	347	43.74	385	43.74	445
43.76	333	43.76	374	43.76	449
43.78	325	43.78	373	43.78	440
43.8	309	43.8	351	43.8	431
43.82	282	43.82	354	43.82	412
43.84	293	43.84	344	43.84	438
43.86	321	43.86	359	43.86	426
43.88	290	43.88	393	43.88	424
43.9	319	43.9	357	43.9	442
43.92	289	43.92	371	43.92	441
43.94	288	43.94	317	43.94	420
43.96	296	43.96	351	43.96	424
43.98	280	43.98	345	43.98	436
44	297	44	357	44	427
44.02	279	44.02	367	44.02	417
44.04	265	44.04	347	44.04	437
44.06	264	44.06	343	44.06	404
44.08	263	44.08	298	44.08	445
44.1	241	44.1	398	44.1	422
44.12	259	44.12	357	44.12	432
44.14	265	44.14	340	44.14	418
44.16	266	44.16	319	44.16	442
44.18	278	44.18	337	44.18	397
44.2	257	44.2	324	44.2	417
44.22	252	44.22	346	44.22	407
44.24	252	44.24	331	44.24	406
44.26	268	44.26	335	44.26	425
44.28	244	44.28	328	44.28	418
44.3	248	44.3	326	44.3	404
44.32	260	44.32	322	44.32	418
44.34	244	44.34	344	44.34	405
44.36	232	44.36	331	44.36	407
44.38	252	44.38	341	44.38	417
44.4	245	44.4	345	44.4	412
44.42	249	44.42	306	44.42	398
44.44	234	44.44	324	44.44	390
44.46	265	44.46	389	44.46	417
44.48	224	44.48	320	44.48	398
44.5	252	44.5	330	44.5	413
44.52	240	44.52	324	44.52	421
44.54	246	44.54	304	44.54	406
44.56	264	44.56	300	44.56	415
44.58	256	44.58	332	44.58	419
44.6	213	44.6	324	44.6	426
44.62	213	44.62	359	44.62	419
44.64	238	44.64	338	44.64	418
44.66	283	44.66	318	44.66	419
44.68	245	44.68	333	44.68	409
44.7	225	44.7	370	44.7	403
44.72	214	44.72	319	44.72	406
44.74	219	44.74	316	44.74	402
44.76	241	44.76	330	44.76	420
44.78	263	44.78	325	44.78	414
44.8	233	44.8	343	44.8	391
44.82	247	44.82	307	44.82	414
44.84	234	44.84	339	44.84	407
44.86	238	44.86	368	44.86	408
44.88	251	44.88	345	44.88	418
44.9	235	44.9	345	44.9	412
44.92	262	44.92	341	44.92	402
44.94	211	44.94	326	44.94	383
44.96	243	44.96	316	44.96	415
44.98	247	44.98	303	44.98	407
45	245	45	370	45	416
45.02	228	45.02	340	45.02	400
45.04	210	45.04	363	45.04	416
45.06	248	45.06	319	45.06	442
45.08	232	45.08	326	45.08	428
45.1	251	45.1	301	45.1	424
45.12	223	45.12	327	45.12	400
45.14	238	45.14	332	45.14	426
45.16	221	45.16	361	45.16	408
45.18	235	45.18	368	45.18	415
45.2	258	45.2	329	45.2	415
45.22	249	45.22	316	45.22	397
45.24	252	45.24	332	45.24	408
45.26	242	45.26	346	45.26	405
45.28	233	45.28	335	45.28	410
45.3	257	45.3	333	45.3	415
45.32	230	45.32	390	45.32	420
45.34	215	45.34	352	45.34	398
45.36	218	45.36	343	45.36	405
45.38	246	45.38	319	45.38	410
45.4	253	45.4	358	45.4	407
45.42	236	45.42	336	45.42	401
45.44	227	45.44	360	45.44	405
45.46	236	45.46	349	45.46	416
45.48	242	45.48	348	45.48	425
45.5	234	45.5	362	45.5	424
45.52	260	45.52	346	45.52	426
45.54	251	45.54	361	45.54	420
45.56	275	45.56	330	45.56	406
45.58	243	45.58	356	45.58	404
45.6	235	45.6	354	45.6	415
45.62	229	45.62	364	45.62	415
45.64	235	45.64	329	45.64	428
45.66	245	45.66	331	45.66	413
45.68	261	45.68	355	45.68	410
45.7	243	45.7	351	45.7	450
45.72	239	45.72	318	45.72	407
45.74	238	45.74	351	45.74	410
45.76	244	45.76	369	45.76	407
45.78	276	45.78	348	45.78	427
45.8	272	45.8	351	45.8	417
45.82	280	45.82	338	45.82	421
45.84	261	45.84	375	45.84	408
45.86	249	45.86	335	45.86	399
45.88	228	45.88	348	45.88	397
45.9	247	45.9	363	45.9	428
45.92	270	45.92	354	45.92	407
45.94	279	45.94	391	45.94	437
45.96	256	45.96	352	45.96	424
45.98	263	45.98	363	45.98	422
46	259	46	360	46	422
46.02	271	46.02	384	46.02	443
46.04	252	46.04	387	46.04	425
46.06	291	46.06	371	46.06	414
46.08	281	46.08	412	46.08	428
46.1	292	46.1	372	46.1	441
46.12	273	46.12	387	46.12	414
46.14	290	46.14	381	46.14	428
46.16	292	46.16	397	46.16	425
46.18	263	46.18	349	46.18	439
46.2	272	46.2	422	46.2	418
46.22	265	46.22	359	46.22	436
46.24	325	46.24	378	46.24	418
46.26	269	46.26	393	46.26	423
46.28	299	46.28	364	46.28	431
46.3	293	46.3	420	46.3	452
46.32	251	46.32	407	46.32	428
46.34	293	46.34	412	46.34	428
46.36	303	46.36	430	46.36	440
46.38	302	46.38	417	46.38	437
46.4	330	46.4	409	46.4	452
46.42	292	46.42	437	46.42	434
46.44	314	46.44	388	46.44	439
46.46	312	46.46	401	46.46	455
46.48	317	46.48	403	46.48	439
46.5	304	46.5	429	46.5	458
46.52	313	46.52	407	46.52	462
46.54	296	46.54	409	46.54	454
46.56	311	46.56	399	46.56	455
46.58	322	46.58	424	46.58	426
46.6	317	46.6	415	46.6	453
46.62	336	46.62	448	46.62	488
46.64	299	46.64	406	46.64	451
46.66	331	46.66	446	46.66	481
46.68	339	46.68	452	46.68	450
46.7	353	46.7	421	46.7	462
46.72	348	46.72	435	46.72	501
46.74	354	46.74	454	46.74	493
46.76	349	46.76	433	46.76	490
46.78	380	46.78	468	46.78	508
46.8	365	46.8	420	46.8	488
46.82	336	46.82	449	46.82	474
46.84	372	46.84	441	46.84	499
46.86	364	46.86	472	46.86	495
46.88	371	46.88	480	46.88	493
46.9	393	46.9	432	46.9	492
46.92	369	46.92	450	46.92	520
46.94	382	46.94	444	46.94	508
46.96	374	46.96	433	46.96	508
46.98	382	46.98	493	46.98	520
47	356	47	457	47	528
47.02	363	47.02	485	47.02	533
47.04	373	47.04	446	47.04	568
47.06	421	47.06	465	47.06	555
47.08	401	47.08	472	47.08	514
47.1	405	47.1	475	47.1	549
47.12	416	47.12	522	47.12	567
47.14	436	47.14	491	47.14	559
47.16	428	47.16	480	47.16	567
47.18	435	47.18	448	47.18	590
47.2	440	47.2	512	47.2	565
47.22	396	47.22	485	47.22	613
47.24	472	47.24	472	47.24	548
47.26	440	47.26	514	47.26	579
47.28	435	47.28	533	47.28	583
47.3	468	47.3	505	47.3	613
47.32	425	47.32	486	47.32	618
47.34	443	47.34	547	47.34	621
47.36	426	47.36	500	47.36	607
47.38	468	47.38	467	47.38	623
47.4	440	47.4	484	47.4	634
47.42	459	47.42	482	47.42	618
47.44	479	47.44	501	47.44	670
47.46	464	47.46	541	47.46	638
47.48	479	47.48	512	47.48	647
47.5	461	47.5	530	47.5	656
47.52	453	47.52	547	47.52	673
47.54	461	47.54	499	47.54	697
47.56	434	47.56	538	47.56	652
47.58	446	47.58	516	47.58	641
47.6	435	47.6	503	47.6	654
47.62	490	47.62	511	47.62	652
47.64	441	47.64	475	47.64	638
47.66	458	47.66	503	47.66	644
47.68	451	47.68	479	47.68	611
47.7	439	47.7	546	47.7	639
47.72	461	47.72	542	47.72	636
47.74	450	47.74	517	47.74	616
47.76	479	47.76	520	47.76	610
47.78	406	47.78	526	47.78	579
47.8	411	47.8	472	47.8	573
47.82	431	47.82	496	47.82	590
47.84	459	47.84	523	47.84	588
47.86	424	47.86	517	47.86	577
47.88	368	47.88	523	47.88	555
47.9	375	47.9	503	47.9	561
47.92	398	47.92	483	47.92	581
47.94	416	47.94	499	47.94	571
47.96	387	47.96	487	47.96	559
47.98	388	47.98	496	47.98	553
48	384	48	460	48	568
48.02	384	48.02	445	48.02	545
48.04	386	48.04	474	48.04	508
48.06	385	48.06	434	48.06	534
48.08	369	48.08	464	48.08	526
48.1	398	48.1	500	48.1	503
48.12	378	48.12	496	48.12	506
48.14	334	48.14	429	48.14	499
48.16	358	48.16	500	48.16	493
48.18	331	48.18	480	48.18	529
48.2	390	48.2	446	48.2	478
48.22	347	48.22	455	48.22	472
48.24	353	48.24	457	48.24	510
48.26	336	48.26	449	48.26	469
48.28	302	48.28	496	48.28	509
48.3	352	48.3	433	48.3	457
48.32	363	48.32	504	48.32	471
48.34	321	48.34	451	48.34	468
48.36	337	48.36	439	48.36	486
48.38	315	48.38	475	48.38	471
48.4	317	48.4	450	48.4	451
48.42	317	48.42	403	48.42	456
48.44	329	48.44	459	48.44	433
48.46	311	48.46	425	48.46	454
48.48	326	48.48	430	48.48	461
48.5	308	48.5	454	48.5	474
48.52	272	48.52	447	48.52	429
48.54	286	48.54	430	48.54	441
48.56	299	48.56	442	48.56	443
48.58	321	48.58	467	48.58	458
48.6	295	48.6	431	48.6	458
48.62	258	48.62	400	48.62	452
48.64	299	48.64	407	48.64	447
48.66	277	48.66	406	48.66	430
48.68	283	48.68	424	48.68	431
48.7	279	48.7	432	48.7	451
48.72	278	48.72	414	48.72	442
48.74	302	48.74	407	48.74	423
48.76	290	48.76	393	48.76	398
48.78	270	48.78	442	48.78	445
48.8	290	48.8	428	48.8	422
48.82	318	48.82	415	48.82	440
48.84	261	48.84	424	48.84	443
48.86	271	48.86	409	48.86	429
48.88	299	48.88	360	48.88	433
48.9	271	48.9	399	48.9	428
48.92	283	48.92	425	48.92	420
48.94	287	48.94	402	48.94	443
48.96	274	48.96	416	48.96	425
48.98	268	48.98	375	48.98	424
49	279	49	400	49	433
49.02	271	49.02	383	49.02	440
49.04	240	49.04	382	49.04	439
49.06	254	49.06	380	49.06	411
49.08	296	49.08	399	49.08	428
49.1	244	49.1	387	49.1	405
49.12	288	49.12	385	49.12	414
49.14	253	49.14	361	49.14	425
49.16	269	49.16	394	49.16	420
49.18	268	49.18	376	49.18	430
49.2	277	49.2	401	49.2	410
49.22	270	49.22	354	49.22	419
49.24	250	49.24	374	49.24	397
49.26	218	49.26	403	49.26	417
49.28	250	49.28	407	49.28	427
49.3	246	49.3	379	49.3	419
49.32	250	49.32	373	49.32	415
49.34	243	49.34	356	49.34	427
49.36	241	49.36	368	49.36	435
49.38	254	49.38	382	49.38	423
49.4	238	49.4	371	49.4	399
49.42	245	49.42	396	49.42	403
49.44	258	49.44	411	49.44	407
49.46	263	49.46	356	49.46	403
49.48	242	49.48	391	49.48	419
49.5	286	49.5	375	49.5	416
49.52	218	49.52	346	49.52	416
49.54	242	49.54	386	49.54	422
49.56	251	49.56	346	49.56	411
49.58	273	49.58	370	49.58	416
49.6	277	49.6	362	49.6	416
49.62	260	49.62	333	49.62	413
49.64	222	49.64	346	49.64	401
49.66	261	49.66	340	49.66	410
49.68	265	49.68	330	49.68	420
49.7	286	49.7	352	49.7	428
49.72	261	49.72	359	49.72	425
49.74	236	49.74	354	49.74	423
49.76	234	49.76	368	49.76	412
49.78	257	49.78	361	49.78	430
49.8	292	49.8	362	49.8	427
49.82	296	49.82	340	49.82	431
49.84	286	49.84	357	49.84	449
49.86	275	49.86	371	49.86	422
49.88	277	49.88	370	49.88	418
49.9	282	49.9	375	49.9	398
49.92	286	49.92	342	49.92	458
[truncated: 1,754 more rows]

## Sheet: Fig.2b
Fig.2b					Fig. 2b
	350		300		240		210		180		150		120		90		25
2θ (degree)	Intensity (a.u.)	2θ (degree)	Intensity (a.u.)	2θ (degree)	Intensity (a.u.)	2θ (degree)	Intensity (a.u.)	2θ (degree)	Intensity (a.u.)	2θ (degree)	Intensity (a.u.)	2θ (degree)	Intensity (a.u.)	2θ (degree)	Intensity (a.u.)	2θ (degree)	Intensity (a.u.)
25.0522	9690	25.0522	10178	25.0522	10299	25.0522	9936	25.0522	10564	25.0522	10782	25.0522	10552	25.0522	10528	25.0522	9539
25.0916	9786	25.0916	10368	25.0916	10017	25.0916	10185	25.0916	10505	25.0916	10840	25.0916	10695	25.0916	10243	25.0916	9785
25.131	9839	25.131	10477	25.131	10171	25.131	10298	25.131	10353	25.131	10584	25.131	10716	25.131	10532	25.131	9989
25.1704	9810	25.1704	10298	25.1704	10153	25.1704	10145	25.1704	10363	25.1704	10820	25.1704	10513	25.1704	10648	25.1704	9697
25.2098	9679	25.2098	10237	25.2098	10235	25.2098	10301	25.2098	10294	25.2098	10815	25.2098	10738	25.2098	10784	25.2098	9648
25.2492	9934	25.2492	10296	25.2492	10160	25.2492	10376	25.2492	10209	25.2492	10854	25.2492	10672	25.2492	10571	25.2492	9902
25.2885	10023	25.2885	10443	25.2885	10054	25.2885	10341	25.2885	10180	25.2885	10856	25.2885	10714	25.2885	10564	25.2885	9700
25.3279	9871	25.3279	10626	25.3279	10141	25.3279	10316	25.3279	10416	25.3279	10757	25.3279	10531	25.3279	10600	25.3279	9842
25.3673	9983	25.3673	10374	25.3673	10053	25.3673	10342	25.3673	10164	25.3673	11010	25.3673	10774	25.3673	10602	25.3673	9750
25.4067	9989	25.4067	10513	25.4067	10242	25.4067	10208	25.4067	10613	25.4067	10813	25.4067	10711	25.4067	10470	25.4067	9724
25.4461	9940	25.4461	10630	25.4461	10210	25.4461	10150	25.4461	10467	25.4461	10544	25.4461	10776	25.4461	10504	25.4461	9622
25.4855	9934	25.4855	10409	25.4855	10239	25.4855	10136	25.4855	10332	25.4855	10897	25.4855	10551	25.4855	10419	25.4855	9771
25.5249	10020	25.5249	10653	25.5249	10112	25.5249	10235	25.5249	10438	25.5249	10771	25.5249	10715	25.5249	10583	25.5249	9687
25.5643	9926	25.5643	10340	25.5643	9875	25.5643	10378	25.5643	10431	25.5643	10955	25.5643	10865	25.5643	10568	25.5643	9748
25.6037	9877	25.6037	10591	25.6037	10231	25.6037	10407	25.6037	10390	25.6037	10880	25.6037	10684	25.6037	10588	25.6037	10150
25.6431	10045	25.6431	10469	25.6431	9970	25.6431	10400	25.6431	10653	25.6431	10765	25.6431	10840	25.6431	10645	25.6431	9724
25.6824	10009	25.6824	10768	25.6824	10149	25.6824	10409	25.6824	10591	25.6824	10661	25.6824	10621	25.6824	10664	25.6824	9914
25.7218	9894	25.7218	10347	25.7218	10310	25.7218	10131	25.7218	10805	25.7218	10944	25.7218	10695	25.7218	10628	25.7218	9643
25.7612	9980	25.7612	10655	25.7612	10251	25.7612	10332	25.7612	10572	25.7612	10912	25.7612	10782	25.7612	10795	25.7612	9595
25.8006	10123	25.8006	10460	25.8006	10119	25.8006	10238	25.8006	10681	25.8006	10681	25.8006	10750	25.8006	10793	25.8006	9750
25.84	9886	25.84	10467	25.84	10165	25.84	10224	25.84	10631	25.84	10801	25.84	10881	25.84	10590	25.84	9631
25.8794	10036	25.8794	10636	25.8794	9948	25.8794	10420	25.8794	10717	25.8794	10870	25.8794	10944	25.8794	10701	25.8794	9673
25.9188	10110	25.9188	10471	25.9188	10437	25.9188	10452	25.9188	10653	25.9188	11089	25.9188	10784	25.9188	10598	25.9188	9853
25.9582	10190	25.9582	10699	25.9582	10319	25.9582	10435	25.9582	10741	25.9582	10951	25.9582	10336	25.9582	10656	25.9582	9870
25.9976	9989	25.9976	10709	25.9976	10079	25.9976	10518	25.9976	10370	25.9976	11125	25.9976	10753	25.9976	10751	25.9976	9964
26.037	9840	26.037	10580	26.037	10167	26.037	10467	26.037	10507	26.037	10965	26.037	10868	26.037	10824	26.037	9953
26.0764	10053	26.0764	10691	26.0764	10269	26.0764	10351	26.0764	10842	26.0764	10947	26.0764	10791	26.0764	10771	26.0764	9798
26.1157	10337	26.1157	10624	26.1157	10481	26.1157	10523	26.1157	10619	26.1157	11320	26.1157	10738	26.1157	10782	26.1157	9892
26.1551	2.10525e-10	26.1551	10732	26.1551	10391	26.1551	10779	26.1551	10776	26.1551	10875	26.1551	10974	26.1551	10819	26.1551	9846
26.1945	10272	26.1945	10759	26.1945	10220	26.1945	10561	26.1945	10841	26.1945	11061	26.1945	10970	26.1945	10770	26.1945	9933
26.2339	10329	26.2339	10849	26.2339	10252	26.2339	10577	26.2339	10792	26.2339	10960	26.2339	10824	26.2339	10829	26.2339	9965
26.2733	10314	26.2733	10967	26.2733	10468	26.2733	10749	26.2733	10976	26.2733	11134	26.2733	10994	26.2733	10889	26.2733	9960
26.3127	10390	26.3127	10912	26.3127	10601	26.3127	10537	26.3127	10936	26.3127	11134	26.3127	10928	26.3127	10864	26.3127	10217
26.3521	10468	26.3521	10879	26.3521	10483	26.3521	10650	26.3521	10798	26.3521	11141	26.3521	10925	26.3521	10886	26.3521	9854
26.3915	10476	26.3915	11046	26.3915	10510	26.3915	10714	26.3915	10907	26.3915	11181	26.3915	10959	26.3915	10795	26.3915	10006
26.4309	10694	26.4309	10764	26.4309	10523	26.4309	10729	26.4309	10886	26.4309	11093	26.4309	11193	26.4309	10932	26.4309	10069
26.4703	10405	26.4703	10908	26.4703	10432	26.4703	10789	26.4703	10773	26.4703	11395	26.4703	10920	26.4703	10922	26.4703	10180
26.5097	10457	26.5097	10914	26.5097	10677	26.5097	10796	26.5097	11196	26.5097	11240	26.5097	11080	26.5097	10720	26.5097	9954
26.5491	10482	26.5491	11014	26.5491	10787	26.5491	10896	26.5491	11116	26.5491	11173	26.5491	11116	26.5491	10859	26.5491	10327
26.5884	10460	26.5884	10803	26.5884	10740	26.5884	10814	26.5884	11141	26.5884	11425	26.5884	11123	26.5884	11071	26.5884	10005
26.6278	10616	26.6278	11098	26.6278	10745	26.6278	11094	26.6278	11111	26.6278	11488	26.6278	11203	26.6278	10919	26.6278	10261
26.6672	10753	26.6672	11041	26.6672	10861	26.6672	11095	26.6672	10876	26.6672	11372	26.6672	11170	26.6672	11002	26.6672	10141
26.7066	10827	26.7066	11154	26.7066	10837	26.7066	11001	26.7066	11060	26.7066	11562	26.7066	11258	26.7066	11388	26.7066	9962
26.746	10843	26.746	11438	26.746	10783	26.746	10902	26.746	11392	26.746	11576	26.746	11210	26.746	11115	26.746	10151
26.7854	10945	26.7854	11358	26.7854	11006	26.7854	11026	26.7854	11331	26.7854	11607	26.7854	11285	26.7854	11149	26.7854	10124
26.8248	11137	26.8248	11330	26.8248	10890	26.8248	11103	26.8248	11308	26.8248	11783	26.8248	11295	26.8248	11438	26.8248	10343
26.8642	10858	26.8642	11444	26.8642	11253	26.8642	10985	26.8642	11273	26.8642	11744	26.8642	11545	26.8642	11549	26.8642	10371
26.9036	11075	26.9036	11498	26.9036	11234	26.9036	11199	26.9036	11266	26.9036	11924	26.9036	11506	26.9036	11420	26.9036	10254
26.943	11093	26.943	11546	26.943	11295	26.943	11178	26.943	11372	26.943	11943	26.943	11528	26.943	11532	26.943	10541
26.9824	11279	26.9824	11681	26.9824	11303	26.9824	11493	26.9824	11756	26.9824	11845	26.9824	11586	26.9824	11534	26.9824	10454
27.0217	11071	27.0217	11759	27.0217	11145	27.0217	11502	27.0217	11568	27.0217	11769	27.0217	11572	27.0217	11411	27.0217	10418
27.0611	11243	27.0611	11776	27.0611	11047	27.0611	11626	27.0611	11534	27.0611	12013	27.0611	11946	27.0611	11683	27.0611	10715
27.1005	11177	27.1005	11916	27.1005	11316	27.1005	11609	27.1005	11786	27.1005	12165	27.1005	11631	27.1005	11503	27.1005	10682
27.1399	11596	27.1399	11966	27.1399	11764	27.1399	11578	27.1399	11900	27.1399	11955	27.1399	11829	27.1399	11904	27.1399	10631
27.1793	11483	27.1793	12119	27.1793	11828	27.1793	11752	27.1793	11682	27.1793	12346	27.1793	11869	27.1793	11810	27.1793	10770
27.2187	11971	27.2187	12044	27.2187	11632	27.2187	11673	27.2187	11957	27.2187	12188	27.2187	12053	27.2187	11993	27.2187	11034
27.2581	11558	27.2581	12221	27.2581	11649	27.2581	12012	27.2581	12284	27.2581	12374	27.2581	12150	27.2581	11821	27.2581	11003
27.2975	11690	27.2975	12192	27.2975	11679	27.2975	11972	27.2975	12235	27.2975	12645	27.2975	12091	27.2975	12060	27.2975	11032
27.3369	11955	27.3369	12468	27.3369	11888	27.3369	12175	27.3369	12279	27.3369	12641	27.3369	12034	27.3369	12174	27.3369	11113
27.3763	12131	27.3763	12459	27.3763	11910	27.3763	12287	27.3763	12138	27.3763	12516	27.3763	12343	27.3763	12319	27.3763	11096
27.4156	12160	27.4156	12602	27.4156	12073	27.4156	12093	27.4156	12597	27.4156	12544	27.4156	12467	27.4156	12203	27.4156	11145
27.455	12254	27.455	12809	27.455	12090	27.455	12206	27.455	12564	27.455	13185	27.455	12598	27.455	12377	27.455	11354
27.4944	12525	27.4944	12701	27.4944	12105	27.4944	12476	27.4944	12717	27.4944	13132	27.4944	12808	27.4944	12393	27.4944	11380
27.5338	12686	27.5338	12890	27.5338	12434	27.5338	12485	27.5338	12831	27.5338	13145	27.5338	12625	27.5338	12484	27.5338	11311
27.5732	12552	27.5732	12907	27.5732	12363	27.5732	12632	27.5732	12984	27.5732	13342	27.5732	12928	27.5732	12924	27.5732	11561
27.6126	12864	27.6126	13046	27.6126	12594	27.6126	12789	27.6126	12935	27.6126	13352	27.6126	12829	27.6126	12814	27.6126	11762
27.652	13205	27.652	13208	27.652	12720	27.652	12816	27.652	13341	27.652	13453	27.652	12954	27.652	12835	27.652	11798
27.6914	13032	27.6914	13551	27.6914	13023	27.6914	12943	27.6914	13041	27.6914	13515	27.6914	13147	27.6914	12965	27.6914	11875
27.7308	13220	27.7308	13472	27.7308	12954	27.7308	12975	27.7308	13310	27.7308	13722	27.7308	13231	27.7308	13030	27.7308	12014
27.7702	13105	27.7702	13739	27.7702	13231	27.7702	13221	27.7702	13346	27.7702	13867	27.7702	13726	27.7702	13130	27.7702	11874
27.8096	13412	27.8096	13968	27.8096	13363	27.8096	13354	27.8096	13595	27.8096	14217	27.8096	13547	27.8096	13123	27.8096	12040
27.8489	13680	27.8489	13652	27.8489	13254	27.8489	13400	27.8489	13701	27.8489	14146	27.8489	13580	27.8489	13258	27.8489	12506
27.8883	13590	27.8883	14220	27.8883	13658	27.8883	13662	27.8883	14065	27.8883	14080	27.8883	13956	27.8883	13851	27.8883	12526
27.9277	13764	27.9277	14287	27.9277	13452	27.9277	13847	27.9277	14030	27.9277	14254	27.9277	13981	27.9277	13742	27.9277	12567
27.9671	14235	27.9671	14379	27.9671	13897	27.9671	13972	27.9671	13952	27.9671	14711	27.9671	13838	27.9671	14042	27.9671	12481
28.0065	14258	28.0065	14445	28.0065	13695	28.0065	13984	28.0065	14241	28.0065	14591	28.0065	14060	28.0065	14091	28.0065	12678
28.0459	14173	28.0459	14727	28.0459	14009	28.0459	13948	28.0459	14276	28.0459	14838	28.0459	14370	28.0459	14141	28.0459	12960
28.0853	14379	28.0853	14450	28.0853	14167	28.0853	14193	28.0853	14534	28.0853	14883	28.0853	14548	28.0853	14371	28.0853	12704
28.1247	14545	28.1247	14692	28.1247	14112	28.1247	14352	28.1247	14552	28.1247	15040	28.1247	14671	28.1247	14511	28.1247	13115
28.1641	14495	28.1641	14963	28.1641	14483	28.1641	14437	28.1641	14661	28.1641	15205	28.1641	14721	28.1641	14421	28.1641	13282
28.2035	14542	28.2035	15236	28.2035	14165	28.2035	14482	28.2035	14700	28.2035	15325	28.2035	14885	28.2035	14683	28.2035	13213
28.2429	14992	28.2429	15096	28.2429	14386	28.2429	14682	28.2429	14623	28.2429	15259	28.2429	15323	28.2429	14755	28.2429	13365
28.2822	14816	28.2822	15111	28.2822	14411	28.2822	14569	28.2822	14909	28.2822	15550	28.2822	15051	28.2822	14879	28.2822	13732
28.3216	15180	28.3216	15358	28.3216	14706	28.3216	14628	28.3216	15024	28.3216	15592	28.3216	15127	28.3216	15010	28.3216	13585
28.361	15027	28.361	15296	28.361	14902	28.361	14932	28.361	15032	28.361	15364	28.361	15404	28.361	15351	28.361	13861
28.4004	15438	28.4004	15384	28.4004	14684	28.4004	14851	28.4004	15226	28.4004	15462	28.4004	15606	28.4004	15347	28.4004	13586
28.4398	15038	28.4398	15531	28.4398	14744	28.4398	14709	28.4398	15220	28.4398	15581	28.4398	15316	28.4398	15472	28.4398	13721
28.4792	15476	28.4792	15282	28.4792	14883	28.4792	14781	28.4792	15098	28.4792	15457	28.4792	15559	28.4792	15320	28.4792	13941
28.5186	15181	28.5186	15237	28.5186	14933	28.5186	14880	28.5186	15311	28.5186	15795	28.5186	15720	28.5186	15532	28.5186	13821
28.558	15395	28.558	15177	28.558	14898	28.558	15407	28.558	15074	28.558	15513	28.558	15838	28.558	15553	28.558	14110
28.5974	15423	28.5974	15367	28.5974	14873	28.5974	14884	28.5974	15190	28.5974	15631	28.5974	15519	28.5974	15532	28.5974	13970
28.6368	15255	28.6368	15245	28.6368	15009	28.6368	14952	28.6368	15124	28.6368	15528	28.6368	15896	28.6368	15410	28.6368	14099
28.6761	15248	28.6761	15285	28.6761	14691	28.6761	14743	28.6761	15479	28.6761	15307	28.6761	15850	28.6761	15586	28.6761	14063
28.7155	15438	28.7155	15278	28.7155	15014	28.7155	14839	28.7155	15262	28.7155	15349	28.7155	15857	28.7155	15617	28.7155	14200
28.7549	15244	28.7549	15243	28.7549	14905	28.7549	14905	28.7549	14997	28.7549	15481	28.7549	15895	28.7549	15452	28.7549	13878
28.7943	15182	28.7943	15310	28.7943	14829	28.7943	14836	28.7943	15413	28.7943	15286	28.7943	15949	28.7943	15620	28.7943	14095
28.8337	15149	28.8337	15073	28.8337	14776	28.8337	14803	28.8337	14935	28.8337	15098	28.8337	15683	28.8337	15293	28.8337	13903
28.8731	14980	28.8731	15122	28.8731	14427	28.8731	14650	28.8731	14848	28.8731	15013	28.8731	15809	28.8731	15499	28.8731	13761
28.9125	14856	28.9125	14864	28.9125	14326	28.9125	14634	28.9125	14988	28.9125	15213	28.9125	15638	28.9125	15297	28.9125	13888
28.9519	14860	28.9519	14689	28.9519	14477	28.9519	14468	28.9519	14882	28.9519	14980	28.9519	15460	28.9519	15164	28.9519	13819
28.9913	14560	28.9913	14565	28.9913	14174	28.9913	14312	28.9913	14645	28.9913	14852	28.9913	15240	28.9913	15359	28.9913	13603
29.0307	14201	29.0307	14259	29.0307	13989	29.0307	14412	29.0307	14355	29.0307	14589	29.0307	15521	29.0307	15009	29.0307	13579
29.0701	14580	29.0701	14207	29.0701	14213	29.0701	14259	29.0701	14429	29.0701	14580	29.0701	15217	29.0701	15136	29.0701	13335
29.1094	14221	29.1094	14310	29.1094	13937	29.1094	13976	29.1094	14111	29.1094	14342	29.1094	15164	29.1094	14960	29.1094	13216
29.1488	14162	29.1488	14032	29.1488	13865	29.1488	13914	29.1488	13876	29.1488	14531	29.1488	14973	29.1488	14842	29.1488	13261
29.1882	13976	29.1882	14154	29.1882	13590	29.1882	13804	29.1882	14011	29.1882	14594	29.1882	15021	29.1882	14882	29.1882	13301
29.2276	13593	29.2276	13911	29.2276	13702	29.2276	13558	29.2276	13761	29.2276	14203	29.2276	14941	29.2276	14298	29.2276	13172
29.267	13652	29.267	13778	29.267	13455	29.267	13567	29.267	13863	29.267	13847	29.267	14727	29.267	14260	29.267	13081
29.3064	13531	29.3064	13630	29.3064	13379	29.3064	13467	29.3064	13822	29.3064	13690	29.3064	14620	29.3064	14461	29.3064	12945
29.3458	13489	29.3458	13728	29.3458	13056	29.3458	13326	29.3458	13500	29.3458	13911	29.3458	14738	29.3458	14441	29.3458	12868
29.3852	13297	29.3852	13374	29.3852	13131	29.3852	13029	29.3852	13408	29.3852	13686	29.3852	14470	29.3852	14213	29.3852	12816
29.4246	13183	29.4246	13350	29.4246	13054	29.4246	13106	29.4246	13442	29.4246	13556	29.4246	14127	29.4246	13970	29.4246	12561
29.464	13134	29.464	13129	29.464	12912	29.464	12821	29.464	12896	29.464	13294	29.464	14047	29.464	13782	29.464	12363
29.5034	12933	29.5034	13025	29.5034	12837	29.5034	12852	29.5034	13011	29.5034	13414	29.5034	13905	29.5034	13853	29.5034	12634
29.5428	12888	29.5428	12925	29.5428	12577	29.5428	12846	29.5428	13216	29.5428	13264	29.5428	13833	29.5428	13652	29.5428	12348
29.5821	12873	29.5821	12765	29.5821	12875	29.5821	12546	29.5821	12742	29.5821	13055	29.5821	13758	29.5821	13683	29.5821	12241
29.6215	12803	29.6215	12713	29.6215	12486	29.6215	12931	29.6215	12791	29.6215	12852	29.6215	13696	29.6215	13311	29.6215	12143
29.6609	12421	29.6609	12514	29.6609	12326	29.6609	12654	29.6609	12575	29.6609	12884	29.6609	13505	29.6609	13063	29.6609	11938
29.7003	12438	29.7003	12619	29.7003	12505	29.7003	12692	29.7003	12458	29.7003	12674	29.7003	13388	29.7003	13213	29.7003	12104
29.7397	12320	29.7397	12549	29.7397	12367	29.7397	12489	29.7397	12338	29.7397	12723	29.7397	13430	29.7397	12991	29.7397	11853
29.7791	12332	29.7791	12258	29.7791	12149	29.7791	12076	29.7791	12181	29.7791	12521	29.7791	12998	29.7791	12899	29.7791	11773
29.8185	12383	29.8185	12297	29.8185	12114	29.8185	12390	29.8185	12195	29.8185	12572	29.8185	13210	29.8185	12965	29.8185	11759
29.8579	12124	29.8579	12106	29.8579	11846	29.8579	12254	29.8579	12031	29.8579	12416	29.8579	12993	29.8579	12652	29.8579	11556
29.8973	11926	29.8973	12149	29.8973	11647	29.8973	12034	29.8973	12042	29.8973	12464	29.8973	12873	29.8973	12784	29.8973	11635
29.9367	11713	29.9367	11995	29.9367	12026	29.9367	11750	29.9367	12066	29.9367	12387	29.9367	12925	29.9367	12441	29.9367	11478
29.9761	11956	29.9761	12117	29.9761	11797	29.9761	12146	29.9761	11979	29.9761	12210	29.9761	12716	29.9761	12630	29.9761	11501
30.0154	11661	30.0154	12038	30.0154	11637	30.0154	11868	30.0154	12180	30.0154	12346	30.0154	12565	30.0154	12396	30.0154	11306
30.0548	11654	30.0548	12002	30.0548	11715	30.0548	11747	30.0548	11892	30.0548	12030	30.0548	12560	30.0548	12585	30.0548	11142
30.0942	11810	30.0942	11619	30.0942	11627	30.0942	11645	30.0942	11783	30.0942	12083	30.0942	12346	30.0942	12182	30.0942	11169
30.1336	11796	30.1336	11797	30.1336	11661	30.1336	11781	30.1336	11956	30.1336	12042	30.1336	12388	30.1336	12154	30.1336	11299
30.173	11759	30.173	11758	30.173	11460	30.173	11404	30.173	11896	30.173	11817	30.173	12406	30.173	12202	30.173	11052
30.2124	11457	30.2124	11698	30.2124	11369	30.2124	11385	30.2124	11660	30.2124	11939	30.2124	12227	30.2124	11895	30.2124	11090
30.2518	11491	30.2518	11697	30.2518	11554	30.2518	11636	30.2518	11678	30.2518	11842	30.2518	12250	30.2518	12036	30.2518	11111
30.2912	11654	30.2912	11688	30.2912	11122	30.2912	11520	30.2912	11469	30.2912	12006	30.2912	12323	30.2912	12035	30.2912	10903
30.3306	11631	30.3306	11591	30.3306	11343	30.3306	11352	30.3306	11441	30.3306	11851	30.3306	12146	30.3306	12233	30.3306	10682
30.37	11406	30.37	11480	30.37	11324	30.37	11318	30.37	11441	30.37	11835	30.37	12257	30.37	11887	30.37	10751
30.4093	11409	30.4093	11478	30.4093	11463	30.4093	11458	30.4093	11514	30.4093	12051	30.4093	11854	30.4093	11763	30.4093	10899
30.4487	11499	30.4487	11620	30.4487	11192	30.4487	11427	30.4487	11489	30.4487	12116	30.4487	12040	30.4487	11992	30.4487	11037
30.4881	11397	30.4881	11500	30.4881	11019	30.4881	11025	30.4881	11565	30.4881	11758	30.4881	11891	30.4881	11848	30.4881	10602
30.5275	11238	30.5275	11202	30.5275	11191	30.5275	11308	30.5275	11347	30.5275	11494	30.5275	12046	30.5275	11907	30.5275	10782
30.5669	11330	30.5669	11554	30.5669	11120	30.5669	11329	30.5669	11482	30.5669	11536	30.5669	11635	30.5669	12011	30.5669	10932
30.6063	11304	30.6063	11324	30.6063	11143	30.6063	11433	30.6063	11467	30.6063	11631	30.6063	11755	30.6063	11618	30.6063	10801
30.6457	11289	30.6457	11311	30.6457	11197	30.6457	11152	30.6457	11579	30.6457	11769	30.6457	11850	30.6457	11432	30.6457	10629
30.6851	11371	30.6851	11259	30.6851	11030	30.6851	11216	30.6851	11394	30.6851	11889	30.6851	11785	30.6851	11693	30.6851	10533
30.7245	11258	30.7245	11523	30.7245	11083	30.7245	11287	30.7245	11309	30.7245	11427	30.7245	11800	30.7245	11599	30.7245	10631
30.7639	11023	30.7639	11397	30.7639	11065	30.7639	11286	30.7639	11346	30.7639	11566	30.7639	11715	30.7639	11591	30.7639	10467
30.8033	11253	30.8033	11203	30.8033	10966	30.8033	11135	30.8033	11443	30.8033	11585	30.8033	11911	30.8033	11275	30.8033	10562
30.8426	11151	30.8426	11303	30.8426	10795	30.8426	11120	30.8426	11253	30.8426	11556	30.8426	11574	30.8426	11507	30.8426	10459
30.882	11238	30.882	11412	30.882	10814	30.882	11118	30.882	11273	30.882	11770	30.882	11681	30.882	11633	30.882	10485
30.9214	11090	30.9214	11253	30.9214	10861	30.9214	11201	30.9214	11261	30.9214	11472	30.9214	11500	30.9214	11498	30.9214	10550
30.9608	11184	30.9608	11370	30.9608	10961	30.9608	11068	30.9608	11232	30.9608	11308	30.9608	11472	30.9608	11433	30.9608	10520
31.0002	11315	31.0002	11122	31.0002	11093	31.0002	11230	31.0002	11301	31.0002	11345	31.0002	11711	31.0002	11565	31.0002	10529
31.0396	11060	31.0396	11320	31.0396	10849	31.0396	11015	31.0396	11276	31.0396	11547	31.0396	11652	31.0396	11503	31.0396	10356
31.079	10950	31.079	11138	31.079	10987	31.079	11004	31.079	11002	31.079	11328	31.079	11348	31.079	11665	31.079	10608
31.1184	11275	31.1184	11178	31.1184	10980	31.1184	11030	31.1184	11182	31.1184	11420	31.1184	11680	31.1184	11412	31.1184	10424
31.1578	11209	31.1578	11272	31.1578	10915	31.1578	11019	31.1578	11137	31.1578	11571	31.1578	11734	31.1578	11256	31.1578	10745
31.1972	11087	31.1972	11253	31.1972	10830	31.1972	11046	31.1972	11161	31.1972	11416	31.1972	11749	31.1972	11438	31.1972	10562
31.2366	10952	31.2366	11305	31.2366	10822	31.2366	11025	31.2366	11356	31.2366	11199	31.2366	11581	31.2366	11462	31.2366	10543
31.276	11097	31.276	11074	31.276	10908	31.276	11148	31.276	11264	31.276	11471	31.276	11514	31.276	11334	31.276	10625
31.3153	11088	31.3153	11254	31.3153	10995	31.3153	10927	31.3153	11104	31.3153	11678	31.3153	11585	31.3153	11282	31.3153	10571
31.3547	11069	31.3547	11155	31.3547	11036	31.3547	11074	31.3547	11209	31.3547	11530	31.3547	11627	31.3547	11257	31.3547	10851
31.3941	11153	31.3941	11091	31.3941	11064	31.3941	11110	31.3941	11109	31.3941	11498	31.3941	11451	31.3941	11381	31.3941	10657
31.4335	11211	31.4335	11102	31.4335	11008	31.4335	11178	31.4335	11323	31.4335	11560	31.4335	11609	31.4335	11437	31.4335	10657
31.4729	11053	31.4729	11438	31.4729	11111	31.4729	11000	31.4729	11118	31.4729	11639	31.4729	11559	31.4729	11274	31.4729	10760
31.5123	11215	31.5123	11058	31.5123	10795	31.5123	11015	31.5123	11326	31.5123	11503	31.5123	11747	31.5123	11401	31.5123	10701
31.5517	11212	31.5517	11213	31.5517	10883	31.5517	11066	31.5517	11100	31.5517	11582	31.5517	11706	31.5517	11587	31.5517	10502
31.5911	11094	31.5911	11370	31.5911	10867	31.5911	11205	31.5911	11297	31.5911	11292	31.5911	11715	31.5911	11591	31.5911	10608
31.6305	11206	31.6305	11269	31.6305	10823	31.6305	10896	31.6305	11314	31.6305	11486	31.6305	11740	31.6305	11464	31.6305	10367
31.6699	11203	31.6699	11329	31.6699	11147	31.6699	11261	31.6699	11105	31.6699	11484	31.6699	11717	31.6699	11648	31.6699	10606
31.7093	11448	31.7093	11316	31.7093	11011	31.7093	11229	31.7093	11424	31.7093	11684	31.7093	11798	31.7093	11518	31.7093	10575
31.7486	11367	31.7486	11276	31.7486	11078	31.7486	11240	31.7486	11155	31.7486	11446	31.7486	11601	31.7486	11358	31.7486	10713
31.788	11561	31.788	11258	31.788	11120	31.788	11136	31.788	11333	31.788	11525	31.788	11507	31.788	11772	31.788	10622
31.8274	11362	31.8274	11352	31.8274	10974	31.8274	11457	31.8274	11268	31.8274	11718	31.8274	11583	31.8274	11495	31.8274	10783
31.8668	11323	31.8668	11358	31.8668	10905	31.8668	11246	31.8668	11442	31.8668	11356	31.8668	11660	31.8668	11690	31.8668	10673
31.9062	11379	31.9062	11374	31.9062	11098	31.9062	11228	31.9062	11711	31.9062	11654	31.9062	11843	31.9062	11787	31.9062	10709
31.9456	11233	31.9456	11386	31.9456	10873	31.9456	11177	31.9456	11453	31.9456	11643	31.9456	11658	31.9456	11684	31.9456	10545
31.985	11305	31.985	11464	31.985	11220	31.985	11288	31.985	11364	31.985	11790	31.985	11837	31.985	11610	31.985	10450
32.0244	11254	32.0244	11475	32.0244	11349	32.0244	11174	32.0244	11335	32.0244	11746	32.0244	11958	32.0244	11691	32.0244	10733
32.0638	11265	32.0638	11409	32.0638	11319	32.0638	11239	32.0638	11303	32.0638	11583	32.0638	11928	32.0638	11518	32.0638	10708
32.1032	11434	32.1032	11237	32.1032	11344	32.1032	11391	32.1032	11356	32.1032	11744	32.1032	11905	32.1032	11927	32.1032	10986
32.1425	11603	32.1425	11409	32.1425	11292	32.1425	11363	32.1425	11397	32.1425	11846	32.1425	12041	32.1425	11790	32.1425	10622
32.1819	11396	32.1819	11642	32.1819	11400	32.1819	11347	32.1819	11347	32.1819	11730	32.1819	12177	32.1819	11814	32.1819	11031
32.2213	11714	32.2213	11600	32.2213	11366	32.2213	11615	32.2213	11613	32.2213	11859	32.2213	12029	32.2213	11635	32.2213	10885
32.2607	11422	32.2607	11551	32.2607	11313	32.2607	11515	32.2607	11592	32.2607	11643	32.2607	12150	32.2607	11747	32.2607	10902
32.3001	11663	32.3001	11505	32.3001	11228	32.3001	11616	32.3001	11500	32.3001	11727	32.3001	12165	32.3001	12033	32.3001	10867
32.3395	11625	32.3395	11660	32.3395	11356	32.3395	11408	32.3395	11792	32.3395	11777	32.3395	12122	32.3395	11949	32.3395	11148
32.3789	11703	32.3789	11935	32.3789	11282	32.3789	11592	32.3789	11256	32.3789	11847	32.3789	12336	32.3789	12092	32.3789	10976
32.4183	11677	32.4183	11495	32.4183	11097	32.4183	11536	32.4183	11761	32.4183	12000	32.4183	12397	32.4183	12080	32.4183	10917
32.4577	11458	32.4577	11699	32.4577	11487	32.4577	11403	32.4577	11443	32.4577	11924	32.4577	12099	32.4577	12157	32.4577	11247
32.4971	11489	32.4971	11764	32.4971	11554	32.4971	11753	32.4971	11514	32.4971	11912	32.4971	12254	32.4971	12423	32.4971	11218
32.5365	11842	32.5365	11751	32.5365	11314	32.5365	11581	32.5365	11729	32.5365	11837	32.5365	12529	32.5365	12350	32.5365	11218
32.5759	11901	32.5759	11727	32.5759	11353	32.5759	11586	32.5759	11631	32.5759	12028	32.5759	12544	32.5759	12550	32.5759	11492
32.6152	11929	32.6152	11822	32.6152	11496	32.6152	11626	32.6152	12018	32.6152	12090	32.6152	13000	32.6152	12404	32.6152	11421
32.6546	11734	32.6546	11810	32.6546	11519	32.6546	11654	32.6546	11875	32.6546	12014	32.6546	12524	32.6546	12390	32.6546	11381
32.694	11750	32.694	11739	32.694	11651	32.694	11773	32.694	11918	32.694	12152	32.694	12368	32.694	12582	32.694	11274
32.7334	11810	32.7334	11619	32.7334	11562	32.7334	11448	32.7334	11795	32.7334	11842	32.7334	12673	32.7334	12463	32.7334	11392
32.7728	11939	32.7728	11792	32.7728	11761	32.7728	11792	32.7728	11715	32.7728	12001	32.7728	12542	32.7728	12094	32.7728	11486
32.8122	11761	32.8122	11897	32.8122	11553	32.8122	11455	32.8122	11796	32.8122	12026	32.8122	12190	32.8122	12047	32.8122	11249
32.8516	12062	32.8516	11949	32.8516	11706	32.8516	11614	32.8516	11902	32.8516	12130	32.8516	12691	32.8516	12322	32.8516	11216
32.891	11940	32.891	11646	32.891	11596	32.891	11574	32.891	11739	32.891	12187	32.891	12533	32.891	11987	32.891	11235
32.9304	11803	32.9304	11960	32.9304	11696	32.9304	11743	32.9304	11875	32.9304	12101	32.9304	12401	32.9304	12170	32.9304	11287
32.9698	11768	32.9698	11884	32.9698	11610	32.9698	11814	32.9698	11455	32.9698	12147	32.9698	12110	32.9698	12069	32.9698	11438
33.0091	11941	33.0091	11967	33.0091	11689	33.0091	11676	33.0091	11758	33.0091	12169	33.0091	12367	33.0091	12135	33.0091	11146
33.0485	11910	33.0485	11472	33.0485	11411	33.0485	11649	33.0485	11650	33.0485	11856	33.0485	12433	33.0485	12290	33.0485	11099
33.0879	11938	33.0879	11878	33.0879	11541	33.0879	11704	33.0879	11957	33.0879	12076	33.0879	12376	33.0879	12431	33.0879	11046
33.1273	11657	33.1273	11704	33.1273	11637	33.1273	11653	33.1273	11705	33.1273	11944	33.1273	12536	33.1273	12057	33.1273	11123
33.1667	11873	33.1667	11656	33.1667	11668	33.1667	11541	33.1667	11805	33.1667	12041	33.1667	12303	33.1667	12311	33.1667	11165
33.2061	11536	33.2061	11654	33.2061	11766	33.2061	11583	33.2061	11806	33.2061	11990	33.2061	12344	33.2061	12053	33.2061	11091
33.2455	11555	33.2455	11620	33.2455	11531	33.2455	11486	33.2455	11654	33.2455	11735	33.2455	12536	33.2455	12104	33.2455	11155
33.2849	11520	33.2849	11805	33.2849	11508	33.2849	11455	33.2849	11696	33.2849	11739	33.2849	12329	33.2849	11929	33.2849	11243
33.3243	11616	33.3243	11622	33.3243	11478	33.3243	11503	33.3243	11565	33.3243	11887	33.3243	12338	33.3243	12269	33.3243	10998
33.3637	11614	33.3637	11676	33.3637	11275	33.3637	11298	33.3637	11687	33.3637	11682	33.3637	12337	33.3637	11826	33.3637	10877
33.4031	11568	33.4031	11610	33.4031	11332	33.4031	11334	33.4031	11447	33.4031	11897	33.4031	12124	33.4031	12132	33.4031	10788
33.4425	11177	33.4425	11362	33.4425	11357	33.4425	11517	33.4425	11433	33.4425	11707	33.4425	12110	33.4425	11897	33.4425	11022
33.4818	11385	33.4818	11291	33.4818	11184	33.4818	11109	33.4818	11378	33.4818	11684	33.4818	11920	33.4818	12057	33.4818	11148
33.5212	11224	33.5212	11423	33.5212	11209	33.5212	11276	33.5212	11484	33.5212	11661	33.5212	11712	33.5212	11915	33.5212	10870
33.5606	11379	33.5606	11416	33.5606	11049	33.5606	11141	33.5606	11265	33.5606	11462	33.5606	11938	33.5606	11779	33.5606	10851
33.6	11455	33.6	11179	33.6	11036	33.6	11090	33.6	11421	33.6	11425	33.6	12145	33.6	11598	33.6	11051
33.6394	11170	33.6394	11141	33.6394	10961	33.6394	11015	33.6394	11322	33.6394	11285	33.6394	11838	33.6394	11914	33.6394	10719
33.6788	11239	33.6788	11102	33.6788	10909	33.6788	11150	33.6788	11351	33.6788	11032	33.6788	11873	33.6788	11876	33.6788	10723
33.7182	10893	33.7182	11129	33.7182	10963	33.7182	11043	33.7182	11131	33.7182	11406	33.7182	11613	33.7182	11553	33.7182	10790
33.7576	11079	33.7576	10836	33.7576	10822	33.7576	11008	33.7576	11045	33.7576	11310	33.7576	11682	33.7576	11640	33.7576	10747
33.797	10968	33.797	11014	33.797	10970	33.797	10944	33.797	10923	33.797	11409	33.797	11796	33.797	11650	33.797	10705
33.8364	10803	33.8364	11052	33.8364	10835	33.8364	10826	33.8364	10887	33.8364	11252	33.8364	11623	33.8364	11572	33.8364	10695
33.8757	10751	33.8757	10762	33.8757	10834	33.8757	10828	33.8757	10931	33.8757	11198	33.8757	11572	33.8757	11505	33.8757	10748
33.9151	10962	33.9151	10792	33.9151	10773	33.9151	10898	33.9151	10924	33.9151	11043	33.9151	11273	33.9151	11482	33.9151	10500
33.9545	10668	33.9545	10823	33.9545	10500	33.9545	10559	33.9545	10870	33.9545	10707	33.9545	11585	33.9545	11060	33.9545	10601
33.9939	11001	33.9939	10624	33.9939	10496	33.9939	10604	33.9939	10876	33.9939	11093	33.9939	11660	33.9939	11299	33.9939	10387
34.0333	10623	34.0333	10890	34.0333	10497	34.0333	10479	34.0333	10801	34.0333	10983	34.0333	11610	34.0333	11503	34.0333	10739
34.0727	10660	34.0727	10685	34.0727	10427	34.0727	10556	34.0727	10808	34.0727	10785	34.0727	11497	34.0727	11481	34.0727	10251
34.1121	10386	34.1121	10630	34.1121	10478	34.1121	10706	34.1121	10828	34.1121	10988	34.1121	11674	34.1121	11353	34.1121	10595
34.1515	10561	34.1515	10504	34.1515	10517	34.1515	10587	34.1515	10638	34.1515	10736	34.1515	11373	34.1515	11538	34.1515	10415
34.1909	10683	34.1909	10325	34.1909	10521	34.1909	10479	34.1909	10568	34.1909	10761	34.1909	11538	34.1909	11095	34.1909	10273
34.2303	10322	34.2303	10626	34.2303	10628	34.2303	10398	34.2303	10468	34.2303	10832	34.2303	11501	34.2303	11361	34.2303	10598
34.2696	10613	34.2696	10590	34.2696	10150	34.2696	10375	34.2696	10605	34.2696	10817	34.2696	11421	34.2696	11241	34.2696	10293
34.309	10637	34.309	10425	34.309	10163	34.309	10405	34.309	10551	34.309	10735	34.309	11626	34.309	11222	34.309	10242
34.3484	10590	34.3484	10260	34.3484	10237	34.3484	10165	34.3484	10273	34.3484	10533	34.3484	11218	34.3484	11153	34.3484	10215
34.3878	10392	34.3878	10362	34.3878	9969	34.3878	10145	34.3878	10330	34.3878	10611	34.3878	11271	34.3878	11128	34.3878	10282
34.4272	10341	34.4272	10240	34.4272	10312	34.4272	10302	34.4272	10478	34.4272	10640	34.4272	11512	34.4272	11425	34.4272	10150
34.4666	10202	34.4666	10456	34.4666	10142	34.4666	10095	34.4666	10284	34.4666	10702	34.4666	11090	34.4666	11192	34.4666	10256
34.506	10314	34.506	10118	34.506	10187	34.506	10275	34.506	10408	34.506	10782	34.506	11416	34.506	11310	34.506	10448
34.5454	10379	34.5454	10377	34.5454	10153	34.5454	10227	34.5454	10276	34.5454	10398	34.5454	11431	34.5454	11150	34.5454	10405
34.5848	10326	34.5848	10452	34.5848	10182	34.5848	10296	34.5848	10342	34.5848	10649	34.5848	11220	34.5848	11242	34.5848	10238
34.6242	10259	34.6242	10238	34.6242	10080	34.6242	10238	34.6242	10257	34.6242	10535	34.6242	11400	34.6242	11234	34.6242	10276
34.6636	10178	34.6636	10067	34.6636	10052	34.6636	10060	34.6636	10126	34.6636	10525	34.6636	11255	34.6636	11270	34.6636	10264
34.703	10210	34.703	10294	34.703	9849	34.703	10127	34.703	10347	34.703	10380	34.703	11547	34.703	11260	34.703	10329
34.7423	10240	34.7423	10267	34.7423	10121	34.7423	10210	34.7423	10175	34.7423	10345	34.7423	11316	34.7423	11355	34.7423	10309
34.7817	10134	34.7817	10338	34.7817	10070	34.7817	10174	34.7817	10182	34.7817	10280	34.7817	11418	34.7817	11237	34.7817	10385
34.8211	10233	34.8211	10159	34.8211	9802	34.8211	10122	34.8211	10086	34.8211	10160	34.8211	11483	34.8211	11381	34.8211	10560
34.8605	10153	34.8605	10157	34.8605	9942	34.8605	10064	34.8605	10196	34.8605	10218	34.8605	11562	34.8605	11535	34.8605	10475
34.8999	10146	34.8999	10012	34.8999	9884	34.8999	10017	34.8999	10077	34.8999	10263	34.8999	11732	34.8999	11545	34.8999	10558
34.9393	10133	34.9393	9997	34.9393	9820	34.9393	9999	34.9393	10125	34.9393	10369	34.9393	11846	34.9393	11462	34.9393	10675
34.9787	10138	34.9787	9941	34.9787	9779	34.9787	9949	34.9787	10052	34.9787	10154	34.9787	11832	34.9787	11738	34.9787	10704
35.0181	9959	35.0181	10089	35.0181	9866	35.0181	9985	35.0181	9963	35.0181	10231	35.0181	12007	35.0181	11885	35.0181	10843
35.0575	10129	35.0575	9952	35.0575	9742	35.0575	9982	35.0575	10053	35.0575	10422	35.0575	12085	35.0575	11937	35.0575	10771
35.0969	10182	35.0969	10005	35.0969	9950	35.0969	9848	35.0969	10043	35.0969	10227	35.0969	12040	35.0969	11868	35.0969	11088
35.1362	9955	35.1362	9891	35.1362	9892	35.1362	9845	35.1362	9802	35.1362	9956	35.1362	12559	35.1362	12291	35.1362	11052
35.1756	9869	35.1756	9816	35.1756	9767	35.1756	9830	35.1756	9740	35.1756	10083	35.1756	12738	35.1756	12067	35.1756	11308
35.215	9953	35.215	10004	35.215	9769	35.215	9862	35.215	10204	35.215	10103	35.215	13067	35.215	12540	35.215	11675
35.2544	9923	35.2544	9984	35.2544	9722	35.2544	9910	35.2544	10011	35.2544	10209	35.2544	13257	35.2544	12828	35.2544	11913
35.2938	9718	35.2938	9761	35.2938	9606	35.2938	9931	35.2938	10061	35.2938	10259	35.2938	13566	35.2938	13274	35.2938	12236
35.3332	9944	35.3332	9872	35.3332	9710	35.3332	9836	35.3332	9838	35.3332	10161	35.3332	14037	35.3332	13644	35.3332	12433
35.3726	9900	35.3726	9928	35.3726	9560	35.3726	9788	35.3726	9923	35.3726	9987	35.3726	14163	35.3726	14154	35.3726	12497
35.412	9839	35.412	9730	35.412	9842	35.412	9904	35.412	9840	35.412	10082	35.412	14777	35.412	14590	35.412	12920
35.4514	9959	35.4514	9925	35.4514	9975	35.4514	9801	35.4514	9925	35.4514	9859	35.4514	15140	35.4514	15052	35.4514	13535
35.4908	9743	35.4908	9809	35.4908	9589	35.4908	9768	35.4908	9899	35.4908	9978	35.4908	15903	35.4908	15390	35.4908	13845
35.5302	9810	35.5302	9866	35.5302	9674	35.5302	9736	35.5302	9867	35.5302	10181	35.5302	15687	35.5302	15380	35.5302	14117
35.5695	9669	35.5695	9789	35.5695	9463	35.5695	9806	35.5695	9897	35.5695	9962	35.5695	15824	35.5695	15424	35.5695	13937
35.6089	9767	35.6089	9590	35.6089	9629	35.6089	9854	35.6089	9740	35.6089	9977	35.6089	15735	35.6089	15433	35.6089	14098
35.6483	9916	35.6483	9829	35.6483	9651	35.6483	9733	35.6483	9878	35.6483	10076	35.6483	15454	35.6483	15465	35.6483	13902
35.6877	9869	35.6877	9893	35.6877	9641	35.6877	9624	35.6877	9649	35.6877	10205	35.6877	15361	35.6877	14752	35.6877	13440
35.7271	9956	35.7271	9779	35.7271	9590	35.7271	9563	35.7271	9882	35.7271	9891	35.7271	14820	35.7271	14463	35.7271	13374
35.7665	9677	35.7665	9873	35.7665	9589	35.7665	9703	35.7665	9700	35.7665	9877	35.7665	14330	35.7665	14267	35.7665	13028
35.8059	9709	35.8059	9655	35.8059	9700	35.8059	9671	35.8059	9638	35.8059	10041	35.8059	13831	35.8059	13985	35.8059	12445
35.8453	9685	35.8453	9653	35.8453	9665	35.8453	9749	35.8453	9702	35.8453	9973	35.8453	13462	35.8453	13108	35.8453	12207
35.8847	9798	35.8847	9782	35.8847	9540	35.8847	9612	35.8847	9771	35.8847	9906	35.8847	13160	35.8847	12939	35.8847	11922
35.9241	9726	35.9241	9632	35.9241	9327	35.9241	9754	35.9241	9828	35.9241	9873	35.9241	12985	35.9241	12744	35.9241	11729
35.9635	9674	35.9635	9913	35.9635	9532	35.9635	9701	35.9635	9807	35.9635	10131	35.9635	12486	35.9635	12360	35.9635	11399
36.0029	9958	36.0029	9874	36.0029	9525	36.0029	9680	36.0029	9609	36.0029	9841	36.0029	12163	36.0029	11992	36.0029	11084
36.0422	9861	36.0422	9724	36.0422	9669	36.0422	9512	36.0422	9740	36.0422	9968	36.0422	12001	36.0422	11740	36.0422	11009
36.0816	9704	36.0816	9621	36.0816	9724	36.0816	9649	36.0816	9975	36.0816	9613	36.0816	11816	36.0816	11513	36.0816	10995
36.121	9811	36.121	9361	36.121	9358	36.121	9472	36.121	9412	36.121	9871	36.121	11761	36.121	11515	36.121	10414
36.1604	9581	36.1604	9733	36.1604	9292	36.1604	9656	36.1604	9663	36.1604	9662	36.1604	11656	36.1604	11306	36.1604	10245
36.1998	9819	36.1998	9631	36.1998	9716	36.1998	9507	36.1998	9818	36.1998	9663	36.1998	11186	36.1998	11124	36.1998	10527
36.2392	9728	36.2392	9540	36.2392	9366	36.2392	9542	36.2392	9651	36.2392	9820	36.2392	11312	36.2392	11230	36.2392	10316
36.2786	9647	36.2786	9647	36.2786	9614	36.2786	9638	36.2786	9404	36.2786	9812	36.2786	11244	36.2786	10977	36.2786	10046
36.318	9518	36.318	9679	36.318	9546	36.318	9557	36.318	9676	36.318	9762	36.318	11021	36.318	11011	36.318	10095
36.3574	9753	36.3574	9609	36.3574	9403	36.3574	9426	36.3574	9691	36.3574	9712	36.3574	11073	36.3574	10847	36.3574	10030
36.3968	9617	36.3968	9507	36.3968	9304	36.3968	9539	36.3968	9836	36.3968	9827	36.3968	10725	36.3968	10878	36.3968	10110
36.4361	9657	36.4361	9469	36.4361	9285	36.4361	9485	36.4361	9509	36.4361	9696	36.4361	10980	36.4361	10708	36.4361	9974
36.4755	9569	36.4755	9518	36.4755	9364	36.4755	9746	36.4755	9567	36.4755	9670	36.4755	10801	36.4755	10669	36.4755	9893
36.5149	9553	36.5149	9470	36.5149	9390	36.5149	9386	36.5149	9529	36.5149	9859	36.5149	11008	36.5149	10766	36.5149	9840
36.5543	9501	36.5543	9648	36.5543	9462	36.5543	9579	36.5543	9165	36.5543	9779	36.5543	10847	36.5543	10463	36.5543	9850
36.5937	9595	36.5937	9460	36.5937	9391	36.5937	9293	36.5937	9644	36.5937	9866	36.5937	10744	36.5937	10323	36.5937	9995
36.6331	9670	36.6331	9682	36.6331	9471	36.6331	9518	36.6331	9622	36.6331	9793	36.6331	10660	36.6331	10422	36.6331	9674
36.6725	9632	36.6725	9459	36.6725	9320	36.6725	9329	36.6725	9465	36.6725	9762	36.6725	10770	36.6725	10292	36.6725	9882
36.7119	9700	36.7119	9671	36.7119	9330	36.7119	9536	36.7119	9460	36.7119	9835	36.7119	10730	36.7119	10482	36.7119	9564
36.7513	9643	36.7513	9557	36.7513	9250	36.7513	9429	36.7513	9488	36.7513	9809	36.7513	10602	36.7513	10441	36.7513	9680
36.7907	9750	36.7907	9515	36.7907	9427	36.7907	9367	36.7907	9676	36.7907	9806	36.7907	10439	36.7907	10540	36.7907	9768
36.8301	9510	36.8301	9595	36.8301	9247	36.8301	9355	36.8301	9544	36.8301	9579	36.8301	10604	36.8301	10407	36.8301	9667
36.8695	9547	36.8695	9266	36.8695	9199	36.8695	9430	36.8695	9513	36.8695	9686	36.8695	10511	36.8695	10477	36.8695	9551
36.9088	9620	36.9088	9748	36.9088	9488	36.9088	9641	36.9088	9462	36.9088	9576	36.9088	10552	36.9088	10358	36.9088	9582
36.9482	9555	36.9482	9470	36.9482	9236	36.9482	9196	36.9482	9311	36.9482	9739	36.9482	10585	36.9482	10471	36.9482	9694
36.9876	9517	36.9876	9650	36.9876	9432	36.9876	9255	36.9876	9606	36.9876	9661	36.9876	10476	36.9876	10436	36.9876	9754
37.027	9525	37.027	9467	37.027	9448	37.027	9542	37.027	9435	37.027	9652	37.027	10642	37.027	10479	37.027	9703
37.0664	9416	37.0664	9420	37.0664	9258	37.0664	9447	37.0664	9511	37.0664	9731	37.0664	10510	37.0664	10557	37.0664	9643
37.1058	9789	37.1058	9451	37.1058	9335	37.1058	9519	37.1058	9241	37.1058	9768	37.1058	10676	37.1058	10549	37.1058	9643
37.1452	9352	37.1452	9402	37.1452	9339	37.1452	9249	37.1452	9691	37.1452	9538	37.1452	10574	37.1452	10558	37.1452	9598
37.1846	9673	37.1846	9399	37.1846	9279	37.1846	9214	37.1846	9360	37.1846	9707	37.1846	10567	37.1846	10400	37.1846	9849
37.224	9547	37.224	9433	37.224	9263	37.224	9274	37.224	9444	37.224	9675	37.224	10513	37.224	10344	37.224	9674
37.2634	9611	37.2634	9631	37.2634	9248	37.2634	9705	37.2634	9431	37.2634	9662	37.2634	10639	37.2634	10557	37.2634	9801
37.3028	9270	37.3028	9304	37.3028	9325	37.3028	9419	37.3028	9718	37.3028	9659	37.3028	10475	37.3028	10340	37.3028	9691
37.3421	9587	37.3421	9565	37.3421	9330	37.3421	9321	37.3421	9559	37.3421	9760	37.3421	10631	37.3421	10534	37.3421	9587
37.3815	9396	37.3815	9438	37.3815	9375	37.3815	9401	37.3815	9332	37.3815	9762	37.3815	10747	37.3815	10534	37.3815	9617
37.4209	9419	37.4209	9403	37.4209	9529	37.4209	9242	37.4209	9518	37.4209	9647	37.4209	10790	37.4209	10627	37.4209	9723
37.4603	9633	37.4603	9480	37.4603	9383	37.4603	9100	37.4603	9533	37.4603	9605	37.4603	10805	37.4603	10494	37.4603	9713
37.4997	9526	37.4997	9525	37.4997	9542	37.4997	9439	37.4997	9472	37.4997	9514	37.4997	10692	37.4997	10527	37.4997	9793
37.5391	9591	37.5391	9371	37.5391	9306	37.5391	9211	37.5391	9189	37.5391	9659	37.5391	10864	37.5391	10615	37.5391	9809
37.5785	9470	37.5785	9628	37.5785	9207	37.5785	9316	37.5785	9542	37.5785	9561	37.5785	10849	37.5785	10564	37.5785	9771
37.6179	9623	37.6179	9326	37.6179	9327	37.6179	9375	37.6179	9511	37.6179	9503	37.6179	10466	37.6179	10402	37.6179	9720
37.6573	9530	37.6573	9301	37.6573	9259	37.6573	9464	37.6573	9413	37.6573	9406	37.6573	10915	37.6573	10704	37.6573	9970
37.6967	9766	37.6967	9442	37.6967	9461	37.6967	9360	37.6967	9457	37.6967	9696	37.6967	10816	37.6967	10808	37.6967	9742
37.736	9660	37.736	9315	37.736	9271	37.736	9513	37.736	9387	37.736	9620	37.736	10897	37.736	10638	37.736	10037
37.7754	9553	37.7754	9318	37.7754	9199	37.7754	9226	37.7754	9606	37.7754	9622	37.7754	10890	37.7754	10928	37.7754	9821
37.8148	9521	37.8148	9584	37.8148	9307	37.8148	9455	37.8148	9296	37.8148	9686	37.8148	10880	37.8148	10760	37.8148	10032
37.8542	9547	37.8542	9305	37.8542	9183	37.8542	9238	37.8542	9313	37.8542	9545	37.8542	11161	37.8542	10874	37.8542	9965
37.8936	9483	37.8936	9580	37.8936	9224	37.8936	9444	37.8936	9474	37.8936	9545	37.8936	10986	37.8936	10993	37.8936	10189
37.933	9465	37.933	9614	37.933	9041	37.933	9471	37.933	9433	37.933	9624	37.933	11165	37.933	10844	37.933	10199
37.9724	9265	37.9724	9490	37.9724	9387	37.9724	9162	37.9724	9517	37.9724	9497	37.9724	11355	37.9724	10959	37.9724	10162
38.0118	9613	38.0118	9422	38.0118	9374	38.0118	9346	38.0118	9246	38.0118	9513	38.0118	11386	38.0118	11001	38.0118	10096
38.0512	9578	38.0512	9307	38.0512	9397	38.0512	9217	38.0512	9312	38.0512	9457	38.0512	11332	38.0512	11235	38.0512	10323
38.0906	9456	38.0906	9433	38.0906	9282	38.0906	9465	38.0906	9576	38.0906	9680	38.0906	11514	38.0906	11279	38.0906	10251
38.13	9570	38.13	9586	38.13	9282	38.13	9518	38.13	9454	38.13	9818	38.13	11580	38.13	11357	38.13	10561
38.1694	9681	38.1694	9413	38.1694	9285	38.1694	9389	38.1694	9549	38.1694	9658	38.1694	11498	38.1694	11553	38.1694	10490
38.2087	9436	38.2087	9511	38.2087	9162	38.2087	9362	38.2087	9535	38.2087	9602	38.2087	11698	38.2087	11525	38.2087	10321
38.2481	9451	38.2481	9434	38.2481	9398	38.2481	9340	38.2481	9378	38.2481	9617	38.2481	11885	38.2481	11921	38.2481	10880
38.2875	9476	38.2875	9517	38.2875	9222	38.2875	9402	38.2875	9525	38.2875	9340	38.2875	12039	38.2875	11834	38.2875	10707
38.3269	9500	38.3269	9423	38.3269	9292	38.3269	9480	38.3269	9505	38.3269	9550	38.3269	12136	38.3269	12123	38.3269	11006
38.3663	9646	38.3663	9391	38.3663	9256	38.3663	9357	38.3663	9618	38.3663	9656	38.3663	12368	38.3663	12229	38.3663	11113
38.4057	9648	38.4057	9357	38.4057	9425	38.4057	9304	38.4057	9494	38.4057	9868	38.4057	12608	38.4057	12252	38.4057	11184
38.4451	9740	38.4451	9378	38.4451	9285	38.4451	9422	38.4451	9570	38.4451	9647	38.4451	12733	38.4451	12667	38.4451	11443
38.4845	9499	38.4845	9685	38.4845	9331	38.4845	9318	38.4845	9556	38.4845	9446	38.4845	13109	38.4845	12653	38.4845	11516
38.5239	9523	38.5239	9270	38.5239	9350	38.5239	9304	38.5239	9451	38.5239	9564	38.5239	13359	38.5239	12853	38.5239	11808
38.5633	9584	38.5633	9654	38.5633	9364	38.5633	9223	38.5633	9561	38.5633	9509	38.5633	13616	38.5633	13170	38.5633	11899
38.6026	9488	38.6026	9372	38.6026	9123	38.6026	9349	38.6026	9331	38.6026	9683	38.6026	13819	38.6026	13515	38.6026	12314
38.642	9595	38.642	9610	38.642	9077	38.642	9415	38.642	9506	38.642	9642	38.642	13988	38.642	13870	38.642	12461
38.6814	9535	38.6814	9391	38.6814	9309	38.6814	9540	38.6814	9464	38.6814	9605	38.6814	14355	38.6814	14400	38.6814	12711
38.7208	9611	38.7208	9436	38.7208	9287	38.7208	9438	38.7208	9499	38.7208	9679	38.7208	14392	38.7208	13996	38.7208	13001
38.7602	9543	38.7602	9401	38.7602	9380	38.7602	9390	38.7602	9549	38.7602	9456	38.7602	14360	38.7602	14277	38.7602	13253
38.7996	9613	38.7996	9354	38.7996	9396	38.7996	9457	38.7996	9304	38.7996	9345	38.7996	14591	38.7996	14390	38.7996	13078
38.839	9704	38.839	9425	38.839	9284	38.839	9390	38.839	9649	38.839	9602	38.839	14288	38.839	14330	38.839	13263
38.8784	9601	38.8784	9522	38.8784	9428	38.8784	9389	38.8784	9538	38.8784	9630	38.8784	14330	38.8784	14273	38.8784	12946
38.9178	9572	38.9178	9524	38.9178	9348	38.9178	9528	38.9178	9586	38.9178	9424	38.9178	13962	38.9178	14003	38.9178	12951
38.9572	9552	38.9572	9251	38.9572	9327	38.9572	9448	38.9572	9438	38.9572	9604	38.9572	13870	38.9572	13895	38.9572	12710
38.9966	9428	38.9966	9411	38.9966	9161	38.9966	9264	38.9966	9368	38.9966	9433	38.9966	13774	38.9966	13561	38.9966	12523
39.0359	9518	39.0359	9380	39.0359	9172	39.0359	9509	39.0359	9410	39.0359	9712	39.0359	13435	39.0359	13375	39.0359	12245
39.0753	9611	39.0753	9407	39.0753	9433	39.0753	9352	39.0753	9440	39.0753	9776	39.0753	12896	39.0753	12896	39.0753	12189
39.1147	9814	39.1147	9447	39.1147	9314	39.1147	9398	39.1147	9576	39.1147	9650	39.1147	12959	39.1147	12775	39.1147	11918
39.1541	9431	39.1541	9396	39.1541	9206	39.1541	9444	39.1541	9488	39.1541	9587	39.1541	12433	39.1541	12413	39.1541	11639
39.1935	9505	39.1935	9663	39.1935	9346	39.1935	9359	39.1935	9507	39.1935	9471	39.1935	12234	39.1935	12082	39.1935	11303
39.2329	9493	39.2329	9553	39.2329	9287	39.2329	9339	39.2329	9347	39.2329	9484	39.2329	12062	39.2329	11996	39.2329	11100
39.2723	9659	39.2723	9487	39.2723	9462	39.2723	9198	39.2723	9482	39.2723	9513	39.2723	11822	39.2723	11717	39.2723	11010
39.3117	9488	39.3117	9475	39.3117	9384	39.3117	9395	39.3117	9462	39.3117	9582	39.3117	11650	39.3117	11402	39.3117	10711
39.3511	9715	39.3511	9099	39.3511	9424	39.3511	9407	39.3511	9457	39.3511	9691	39.3511	11350	39.3511	11311	39.3511	10588
39.3905	9635	39.3905	9466	39.3905	9083	39.3905	9536	39.3905	9293	39.3905	9384	39.3905	10986	39.3905	11169	39.3905	10230
39.4299	9628	39.4299	9454	39.4299	9412	39.4299	9303	39.4299	9339	39.4299	9561	39.4299	10901	39.4299	10819	39.4299	10066
39.4693	9620	39.4693	9346	39.4693	9263	39.4693	9363	39.4693	9522	39.4693	9475	39.4693	10695	39.4693	10658	39.4693	10220
39.5086	9587	39.5086	9464	39.5086	9292	39.5086	9115	39.5086	9440	39.5086	9476	39.5086	10542	39.5086	10522	39.5086	9818
39.548	9512	39.548	9349	39.548	9295	39.548	9268	39.548	9595	39.548	9661	39.548	10704	39.548	10529	39.548	9816
39.5874	9546	39.5874	9299	39.5874	9176	39.5874	9448	39.5874	9506	39.5874	9495	39.5874	10456	39.5874	10171	39.5874	9573
39.6268	9561	39.6268	9321	39.6268	9222	39.6268	9175	39.6268	9424	39.6268	9644	39.6268	10270	39.6268	10452	39.6268	9768
39.6662	9469	39.6662	9346	39.6662	9196	39.6662	9324	39.6662	9412	39.6662	9736	39.6662	10317	39.6662	10196	39.6662	9531
39.7056	9588	39.7056	9367	39.7056	9334	39.7056	9510	39.7056	9585	39.7056	9722	39.7056	10352	39.7056	10208	39.7056	9592
39.745	9566	39.745	9432	39.745	9069	39.745	9311	39.745	9253	39.745	9486	39.745	10211	39.745	10098	39.745	9477
39.7844	9644	39.7844	9319	39.7844	9168	39.7844	9203	39.7844	9424	39.7844	9432	39.7844	9850	39.7844	10090	39.7844	9288
39.8238	9458	39.8238	9188	39.8238	9183	39.8238	9341	39.8238	9446	39.8238	9533	39.8238	10000	39.8238	10182	39.8238	9244
39.8631	9608	39.8631	9360	39.8631	9173	39.8631	9221	39.8631	9329	39.8631	9550	39.8631	9844	39.8631	9961	39.8631	9288
39.9025	9761	39.9025	9433	39.9025	9152	39.9025	9469	39.9025	9418	39.9025	9398	39.9025	9953	39.9025	9885	39.9025	9347
39.9419	9755	39.9419	9506	39.9419	9400	39.9419	9602	39.9419	9402	39.9419	9518	39.9419	9929	39.9419	9734	39.9419	9386
39.9813	9632	39.9813	9462	39.9813	9381	39.9813	9482	39.9813	9325	39.9813	9683	39.9813	10017	39.9813	9757	39.9813	9041
40.0207	9468	40.0207	9208	40.0207	9309	40.0207	9538	40.0207	9238	40.0207	9583	40.0207	9802	40.0207	9849	40.0207	9120
40.0601	9677	40.0601	9196	40.0601	9362	40.0601	9150	40.0601	9466	40.0601	9675	40.0601	9854	40.0601	9582	40.0601	8905
40.0995	9544	40.0995	9441	40.0995	9305	40.0995	9364	40.0995	9484	40.0995	9794	40.0995	9859	40.0995	9762	40.0995	8952
40.1389	9658	40.1389	9441	40.1389	9418	40.1389	9323	40.1389	9134	40.1389	9408	40.1389	10004	40.1389	9925	40.1389	8952
40.1783	9777	40.1783	9499	40.1783	9253	40.1783	9324	40.1783	9412	40.1783	9427	40.1783	9910	40.1783	9817	40.1783	8992
40.2177	9548	40.2177	9569	40.2177	9279	40.2177	9369	40.2177	9475	40.2177	9537	40.2177	9774	40.2177	9717	40.2177	8954
40.2571	9533	40.2571	9563	40.2571	9440	40.2571	9418	40.2571	9354	40.2571	9529	40.2571	9435	40.2571	9484	40.2571	9035
40.2965	9564	40.2965	9255	40.2965	9302	40.2965	9323	40.2965	9520	40.2965	9527	40.2965	9821	40.2965	9605	40.2965	8786
40.3358	9504	40.3358	9346	40.3358	9200	40.3358	9502	40.3358	9467	40.3358	9518	40.3358	9803	40.3358	9528	40.3358	8964
40.3752	9352	40.3752	9455	40.3752	9339	40.3752	9504	40.3752	9524	40.3752	9584	40.3752	9727	40.3752	9606	40.3752	8846
40.4146	9525	40.4146	9525	40.4146	9397	40.4146	9362	40.4146	9449	40.4146	9532	40.4146	9509	40.4146	9394	40.4146	8946
40.454	9481	40.454	9404	40.454	9187	40.454	9265	40.454	9369	40.454	9518	40.454	9531	40.454	9753	40.454	8856
40.4934	9474	40.4934	9349	40.4934	9542	40.4934	9311	40.4934	9535	40.4934	9627	40.4934	9549	40.4934	9627	40.4934	8933
40.5328	9617	40.5328	9456	40.5328	9279	40.5328	9353	40.5328	9284	40.5328	9645	40.5328	9575	40.5328	9572	40.5328	8803
40.5722	9577	40.5722	9406	40.5722	9309	40.5722	9415	40.5722	9437	40.5722	9652	40.5722	9560	40.5722	9452	40.5722	8917
40.6116	9556	40.6116	9161	40.6116	9343	40.6116	9241	40.6116	9390	40.6116	9663	40.6116	9526	40.6116	9687	40.6116	8762
40.651	9799	40.651	9435	40.651	9310	40.651	9482	40.651	9250	40.651	9451	40.651	9482	40.651	9450	40.651	8751
40.6904	9601	40.6904	9326	40.6904	9267	40.6904	9498	40.6904	9401	40.6904	9608	40.6904	9721	40.6904	9528	40.6904	8767
40.7298	9324	40.7298	9477	40.7298	9428	40.7298	9428	40.7298	9678	40.7298	9417	40.7298	9429	40.7298	9552	40.7298	8925
40.7691	9588	40.7691	9416	40.7691	9229	40.7691	9343	40.7691	9419	40.7691	9533	40.7691	9558	40.7691	9302	40.7691	8863
40.8085	9476	40.8085	9424	40.8085	9410	40.8085	9215	40.8085	9491	40.8085	9498	40.8085	9478	40.8085	9434	40.8085	8839
40.8479	9617	40.8479	9503	40.8479	9180	40.8479	9571	40.8479	9271	40.8479	9707	40.8479	9415	40.8479	9494	40.8479	8580
40.8873	9703	40.8873	9351	40.8873	9272	40.8873	9479	40.8873	9369	40.8873	9710	40.8873	9662	40.8873	9339	40.8873	8589
40.9267	9453	40.9267	9767	40.9267	9441	40.9267	9333	40.9267	9458	40.9267	9622	40.9267	9653	40.9267	9377	40.9267	8688
40.9661	9517	40.9661	9544	40.9661	9226	40.9661	9380	40.9661	9491	40.9661	9470	40.9661	9590	40.9661	9463	40.9661	8771
41.0055	9594	41.0055	9509	41.0055	9343	41.0055	9544	41.0055	9479	41.0055	9702	41.0055	9472	41.0055	9449	41.0055	8717
41.0449	9401	41.0449	9488	41.0449	9480	41.0449	9487	41.0449	9558	41.0449	9477	41.0449	9594	41.0449	9468	41.0449	8674
41.0843	9779	41.0843	9672	41.0843	9378	41.0843	9520	41.0843	9529	41.0843	9566	41.0843	9357	41.0843	9544	41.0843	8656
41.1237	9588	41.1237	9272	41.1237	9371	41.1237	9470	41.1237	9572	41.1237	9520	41.1237	9451	41.1237	9398	41.1237	8886
41.163	9420	41.163	9706	41.163	9381	41.163	9768	41.163	9517	41.163	9839	41.163	9413	41.163	9272	41.163	8744
41.2024	9594	41.2024	9535	41.2024	9405	41.2024	9512	41.2024	9407	41.2024	9714	41.2024	9478	41.2024	9228	41.2024	8703
41.2418	9486	41.2418	9544	41.2418	9517	41.2418	9499	41.2418	9383	41.2418	9700	41.2418	9434	41.2418	9289	41.2418	8769
41.2812	9769	41.2812	9557	41.2812	9363	41.2812	9634	41.2812	9511	41.2812	9810	41.2812	9554	41.2812	9422	41.2812	8820
41.3206	9532	41.3206	9577	41.3206	9395	41.3206	9611	41.3206	9573	41.3206	9632	41.3206	9533	41.3206	9516	41.3206	8659
41.36	9441	41.36	9577	41.36	9488	41.36	9633	41.36	9432	41.36	9714	41.36	9558	41.36	9281	41.36	8800
41.3994	9780	41.3994	9814	41.3994	9567	41.3994	9594	41.3994	9559	41.3994	9535	41.3994	9670	41.3994	9347	41.3994	8769
41.4388	9620	41.4388	9642	41.4388	9295	41.4388	9448	41.4388	9418	41.4388	9388	41.4388	9387	41.4388	9409	41.4388	8776
41.4782	9633	41.4782	9801	41.4782	9653	41.4782	9297	41.4782	9620	41.4782	9745	41.4782	9677	41.4782	9426	41.4782	8817
41.5176	10026	41.5176	9729	41.5176	9740	41.5176	9564	41.5176	9727	41.5176	9609	41.5176	9452	41.5176	9091	41.5176	8799
41.557	9762	41.557	9917	41.557	9328	41.557	9676	41.557	9853	41.557	9700	41.557	9388	41.557	9085	41.557	8617
41.5964	9800	41.5964	9742	41.5964	9462	41.5964	9607	41.5964	9775	41.5964	9812	41.5964	9475	41.5964	9367	41.5964	8754
41.6357	9841	41.6357	9889	41.6357	9329	41.6357	9444	41.6357	9649	41.6357	9794	41.6357	9430	41.6357	9207	41.6357	8597
41.6751	9948	41.6751	9808	41.6751	9410	41.6751	9527	41.6751	9800	41.6751	9853	41.6751	9380	41.6751	9460	41.6751	8897
41.7145	10052	41.7145	9961	41.7145	9626	41.7145	9791	41.7145	9873	41.7145	9936	41.7145	9370	41.7145	9426	41.7145	8842
41.7539	10102	41.7539	9818	41.7539	9714	41.7539	9608	41.7539	9854	41.7539	9678	41.7539	9469	41.7539	9371	41.7539	8613
41.7933	10063	41.7933	9796	41.7933	9680	41.7933	9844	41.7933	9889	41.7933	10122	41.7933	9271	41.7933	9393	41.7933	8817
41.8327	9873	41.8327	9816	41.8327	9710	41.8327	9866	41.8327	9885	41.8327	9886	41.8327	9592	41.8327	9464	41.8327	8921
41.8721	10082	41.8721	10049	41.8721	9826	41.8721	9646	41.8721	10008	41.8721	10045	41.8721	9509	41.8721	9295	41.8721	8757
41.9115	9865	41.9115	9977	41.9115	9844	41.9115	9866	41.9115	9938	41.9115	9909	41.9115	9682	41.9115	9365	41.9115	8611
41.9509	10171	41.9509	9966	41.9509	9935	41.9509	9858	41.9509	9849	41.9509	10140	41.9509	9294	41.9509	9334	41.9509	8873
41.9903	10038	41.9903	10112	41.9903	9616	41.9903	9893	41.9903	9897	41.9903	10216	41.9903	9582	41.9903	9491	41.9903	8691
42.0296	9870	42.0296	9904	42.0296	9846	42.0296	9951	42.0296	9881	42.0296	10238	42.0296	9479	42.0296	9415	42.0296	8676
42.069	10173	42.069	9718	42.069	9830	42.069	9927	42.069	10106	42.069	10204	42.069	9445	42.069	9325	42.069	8588
42.1084	10197	42.1084	10120	42.1084	9894	42.1084	9872	42.1084	10025	42.1084	10142	42.1084	9445	42.1084	9337	42.1084	8961
42.1478	10039	42.1478	10264	42.1478	9947	42.1478	9965	42.1478	10124	42.1478	10190	42.1478	9482	42.1478	9170	42.1478	8622
42.1872	10227	42.1872	10118	42.1872	10053	42.1872	9855	42.1872	10224	42.1872	10139	42.1872	9525	42.1872	9372	42.1872	8879
42.2266	10434	42.2266	10204	42.2266	9993	42.2266	9994	42.2266	10105	42.2266	10219	42.2266	9509	42.2266	9423	42.2266	8817
42.266	10313	42.266	10121	42.266	9970	42.266	9893	42.266	10324	42.266	10227	42.266	9518	42.266	9355	42.266	8573
42.3054	10241	42.3054	10618	42.3054	9974	42.3054	10114	42.3054	10096	42.3054	10394	42.3054	9357	42.3054	9120	42.3054	8876
42.3448	10282	42.3448	10329	42.3448	10113	42.3448	10260	42.3448	10176	42.3448	10170	42.3448	9486	42.3448	9369	42.3448	8836
42.3842	10426	42.3842	10283	42.3842	10201	42.3842	10358	42.3842	10267	42.3842	10308	42.3842	9598	42.3842	9214	42.3842	8654
42.4236	10506	42.4236	10339	42.4236	10145	42.4236	10283	42.4236	10363	42.4236	10496	42.4236	9499	42.4236	9517	42.4236	8697
42.4629	10439	42.4629	10453	42.4629	10150	42.4629	10391	42.4629	10418	42.4629	10479	42.4629	9600	42.4629	9362	42.4629	8840
42.5023	10422	42.5023	10600	42.5023	10365	42.5023	10531	42.5023	10466	42.5023	10710	42.5023	9477	42.5023	9369	42.5023	8468
42.5417	10455	42.5417	10654	42.5417	10407	42.5417	10485	42.5417	10526	42.5417	10711	42.5417	9472	42.5417	9372	42.5417	8951
42.5811	10933	42.5811	10695	42.5811	10527	42.5811	10521	42.5811	10843	42.5811	10617	42.5811	9545	42.5811	9277	42.5811	8824
42.6205	10923	42.6205	10879	42.6205	10523	42.6205	10601	42.6205	10702	42.6205	10860	42.6205	9598	42.6205	9341	42.6205	8830
42.6599	11075	42.6599	11202	42.6599	10606	42.6599	10714	42.6599	10927	42.6599	10886	42.6599	9741	42.6599	9395	42.6599	8619
42.6993	11327	42.6993	11207	42.6993	10879	42.6993	10897	42.6993	10825	42.6993	11112	42.6993	9473	42.6993	9550	42.6993	8883
42.7387	11482	42.7387	11258	42.7387	10933	42.7387	10939	42.7387	11325	42.7387	11303	42.7387	9486	42.7387	9355	42.7387	8874
42.7781	11756	42.7781	11640	42.7781	10904	42.7781	11054	42.7781	11197	42.7781	11301	42.7781	9539	42.7781	9489	42.7781	8723
42.8175	12155	42.8175	11981	42.8175	11151	42.8175	11512	42.8175	11451	42.8175	11710	42.8175	9429	42.8175	9383	42.8175	8805
42.8569	12337	42.8569	12200	42.8569	11493	42.8569	11605	42.8569	11584	42.8569	11982	42.8569	9486	42.8569	9400	42.8569	8715
42.8963	12922	42.8963	12926	42.8963	11794	42.8963	12110	42.8963	11846	42.8963	12358	42.8963	9628	42.8963	9292	42.8963	8672
42.9356	13248	42.9356	13137	42.9356	12129	42.9356	12111	42.9356	12303	42.9356	12484	42.9356	9630	42.9356	9335	42.9356	9017
42.975	14143	42.975	13896	42.975	12596	42.975	12413	42.975	12685	42.975	12937	42.975	9634	42.975	9345	42.975	8759
43.0144	15367	43.0144	14876	43.0144	13128	43.0144	12723	43.0144	12971	43.0144	13236	43.0144	9495	43.0144	9498	43.0144	9011
43.0538	16980	43.0538	15894	43.0538	13707	43.0538	13675	43.0538	13531	43.0538	13841	43.0538	9420	43.0538	9467	43.0538	8821
43.0932	18862	43.0932	17397	43.0932	14427	43.0932	14386	43.0932	14441	43.0932	14686	43.0932	9570	43.0932	9419	43.0932	8971
43.1326	22348	43.1326	20022	43.1326	15398	43.1326	15141	43.1326	15154	43.1326	15719	43.1326	9509	43.1326	9273	43.1326	9100
43.172	26534	43.172	23030	43.172	16881	43.172	16482	43.172	16520	43.172	16950	43.172	9652	43.172	9389	43.172	9018
43.2114	28572	43.2114	26978	43.2114	18660	43.2114	18146	43.2114	18011	43.2114	18170	43.2114	9724	43.2114	9210	43.2114	8825
43.2508	27482	43.2508	28727	43.2508	21188	43.2508	19982	43.2508	20094	43.2508	19925	43.2508	9529	43.2508	9754	43.2508	8932
43.2902	26395	43.2902	26860	43.2902	23815	43.2902	22775	43.2902	22095	43.2902	22377	43.2902	9529	43.2902	9334	43.2902	8728
43.3295	24260	43.3295	24938	43.3295	26322	43.3295	25029	43.3295	23926	43.3295	23725	43.3295	9503	43.3295	9568	43.3295	8897
43.3689	21013	43.3689	22919	43.3689	26342	43.3689	25801	43.3689	25283	43.3689	24752	43.3689	9567	43.3689	9506	43.3689	8765
43.4083	18484	43.4083	20333	43.4083	24627	43.4083	24857	43.4083	24998	43.4083	24046	43.4083	9585	43.4083	9602	43.4083	8934
43.4477	16404	43.4477	17783	43.4477	23170	43.4477	23526	43.4477	23660	43.4477	22772	43.4477	9766	43.4477	9592	43.4477	8909
43.4871	15304	43.4871	16162	43.4871	20887	43.4871	22002	43.4871	21730	43.4871	21464	43.4871	9561	43.4871	9550	43.4871	9033
43.5265	14243	43.5265	14853	43.5265	18950	43.5265	19263	43.5265	19973	43.5265	19699	43.5265	9617	43.5265	9345	43.5265	9040
43.5659	13601	43.5659	14287	43.5659	16837	43.5659	17491	43.5659	18081	43.5659	18046	43.5659	9694	43.5659	9591	43.5659	8635
43.6053	13186	43.6053	13614	43.6053	15449	43.6053	16030	43.6053	16436	43.6053	16604	43.6053	9880	43.6053	9584	43.6053	8873
43.6447	12577	43.6447	13096	43.6447	14591	43.6447	14869	43.6447	15398	43.6447	15779	43.6447	9708	43.6447	9625	43.6447	8863
43.6841	12301	43.6841	12714	43.6841	13804	43.6841	14191	43.6841	14570	43.6841	14811	43.6841	9842	43.6841	9424	43.6841	8943
43.7235	11882	43.7235	12197	43.7235	13321	43.7235	13664	43.7235	13837	43.7235	13982	43.7235	9650	43.7235	9725	43.7235	9117
43.7629	11674	43.7629	11973	43.7629	12767	43.7629	13014	43.7629	13222	43.7629	13515	43.7629	9749	43.7629	9678	43.7629	8928
43.8022	11415	43.8022	11827	43.8022	12578	43.8022	12561	43.8022	12818	43.8022	13269	43.8022	9711	43.8022	9349	43.8022	9110
43.8416	11299	43.8416	11633	43.8416	12236	43.8416	12498	43.8416	12341	43.8416	12904	43.8416	9648	43.8416	9522	43.8416	9029
43.881	11096	43.881	11371	43.881	11866	43.881	12162	43.881	12365	43.881	12556	43.881	9782	43.881	9618	43.881	8936
43.9204	11120	43.9204	11240	43.9204	11767	43.9204	11823	43.9204	11950	43.9204	12362	43.9204	9848	43.9204	9537	43.9204	9192
43.9598	10887	43.9598	11239	43.9598	11628	43.9598	11766	43.9598	11949	43.9598	12078	43.9598	9749	43.9598	9570	43.9598	9020
43.9992	10862	43.9992	11152	43.9992	11476	43.9992	11502	43.9992	11705	43.9992	11895	43.9992	9765	43.9992	9672	43.9992	9015
44.0386	10673	44.0386	10904	44.0386	11093	44.0386	11378	44.0386	11741	44.0386	11617	44.0386	9707	44.0386	9662	44.0386	9095
44.078	10701	44.078	10821	44.078	11202	44.078	11205	44.078	11499	44.078	11627	44.078	9786	44.078	9681	44.078	9117
44.1174	11006	44.1174	10953	44.1174	11023	44.1174	11176	44.1174	11571	44.1174	11590	44.1174	9710	44.1174	9612	44.1174	8949
44.1568	10834	44.1568	10976	44.1568	10985	44.1568	11144	44.1568	11175	44.1568	11194	44.1568	9725	44.1568	9763	44.1568	9085
44.1962	10644	44.1962	10657	44.1962	10782	44.1962	11005	44.1962	10939	44.1962	11203	44.1962	9902	44.1962	9698	44.1962	8902
44.2355	10806	44.2355	10815	44.2355	10744	44.2355	10838	44.2355	11121	44.2355	11070	44.2355	9773	44.2355	9627	44.2355	9066
44.2749	10530	44.2749	10883	44.2749	10708	44.2749	11109	44.2749	11134	44.2749	11283	44.2749	9825	44.2749	9746	44.2749	9126
44.3143	10641	44.3143	10695	44.3143	10916	44.3143	11015	44.3143	11043	44.3143	11181	44.3143	10064	44.3143	9533	44.3143	9110
44.3537	10755	44.3537	10609	44.3537	10806	44.3537	10798	44.3537	10911	44.3537	11395	44.3537	9942	44.3537	9768	44.3537	9042
44.3931	10562	44.3931	10956	44.3931	10720	44.3931	10980	44.3931	10914	44.3931	11065	44.3931	9922	44.3931	9853	44.3931	9117
44.4325	10510	44.4325	10494	44.4325	10603	44.4325	10818	44.4325	10938	44.4325	11121	44.4325	9928	44.4325	9725	44.4325	9254
44.4719	10688	44.4719	10769	44.4719	10768	44.4719	10748	44.4719	11007	44.4719	10757	44.4719	9753	44.4719	9863	44.4719	9161
44.5113	10595	44.5113	10664	44.5113	10734	44.5113	10690	44.5113	10814	44.5113	10988	44.5113	10023	44.5113	9729	44.5113	9230
44.5507	10580	44.5507	10622	44.5507	10486	44.5507	10587	44.5507	10730	44.5507	11045	44.5507	9869	44.5507	9617	44.5507	9357
44.5901	10602	44.5901	10875	44.5901	10613	44.5901	10724	44.5901	10890	44.5901	11015	44.5901	10096	44.5901	9957	44.5901	9244
44.6294	10443	44.6294	10715	44.6294	10618	44.6294	10682	44.6294	10607	44.6294	10934	44.6294	9810	44.6294	9728	44.6294	9137
44.6688	10341	44.6688	10694	44.6688	10819	44.6688	10727	44.6688	10688	44.6688	10803	44.6688	9907	44.6688	9872	44.6688	9459
44.7082	10537	44.7082	10698	44.7082	10619	44.7082	10692	44.7082	10943	44.7082	10993	44.7082	10098	44.7082	9922	44.7082	9205
44.7476	10475	44.7476	10504	44.7476	10561	44.7476	10622	44.7476	10788	44.7476	11041	44.7476	10225	44.7476	9799	44.7476	9299
44.787	10574	44.787	10770	44.787	10646	44.787	10576	44.787	10815	44.787	10671	44.787	9983	44.787	10077	44.787	9299
44.8264	10504	44.8264	10900	44.8264	10750	44.8264	10824	44.8264	10673	44.8264	10920	44.8264	10171	44.8264	9884	44.8264	9368
44.8658	10555	44.8658	10864	44.8658	10600	44.8658	10533	44.8658	10755	44.8658	10751	44.8658	10051	44.8658	10068	44.8658	9363
44.9052	10748	44.9052	10649	44.9052	10610	44.9052	10748	44.9052	10863	44.9052	10926	44.9052	10077	44.9052	10036	44.9052	9070
44.9446	10764	44.9446	10581	44.9446	10589	44.9446	10621	44.9446	10535	44.9446	11084	44.9446	10184	44.9446	9763	44.9446	9587
44.984	10519	44.984	10611	44.984	10853	44.984	10652	44.984	10935	44.984	10741	44.984	10219	44.984	10107	44.984	9432
45.0234	10526	45.0234	10785	45.0234	10417	45.0234	10617	45.0234	10762	45.0234	10999	45.0234	10162	45.0234	10077	45.0234	9630
45.0628	10553	45.0628	10702	45.0628	10428	45.0628	10721	45.0628	10865	45.0628	10819	45.0628	9964	45.0628	10060	45.0628	9257
45.1021	10699	45.1021	10728	45.1021	10720	45.1021	10703	45.1021	10926	45.1021	10811	45.1021	10284	45.1021	9890	45.1021	9523
45.1415	10765	45.1415	10867	45.1415	10669	45.1415	10644	45.1415	10786	45.1415	10918	45.1415	10224	45.1415	10129	45.1415	9546
45.1809	10457	45.1809	10865	45.1809	10792	45.1809	10750	45.1809	10682	45.1809	11003	45.1809	10166	45.1809	10123	45.1809	9281
45.2203	10837	45.2203	10810	45.2203	10634	45.2203	10526	45.2203	10914	45.2203	10852	45.2203	10169	45.2203	10348	45.2203	9552
45.2597	10669	45.2597	11001	45.2597	10650	45.2597	10704	45.2597	10741	45.2597	11006	45.2597	10125	45.2597	10122	45.2597	9521
45.2991	10642	45.2991	10772	45.2991	11017	45.2991	10794	45.2991	10868	45.2991	10909	45.2991	10390	45.2991	10366	45.2991	9554
45.3385	10746	45.3385	10931	45.3385	10752	45.3385	10842	45.3385	10639	45.3385	11167	45.3385	10410	45.3385	10237	45.3385	9478
45.3779	10830	45.3779	10831	45.3779	10711	45.3779	10712	45.3779	10873	45.3779	10945	45.3779	10499	45.3779	10177	45.3779	9592
45.4173	10615	45.4173	11059	45.4173	10916	45.4173	10839	45.4173	11157	45.4173	11051	45.4173	10374	45.4173	10155	45.4173	9703
45.4567	10588	45.4567	11017	45.4567	10774	45.4567	10877	45.4567	11073	45.4567	10974	45.4567	10422	45.4567	10203	45.4567	9661
45.496	10864	45.496	10774	45.496	10776	45.496	10882	45.496	11002	45.496	11062	45.496	10373	45.496	10424	45.496	9695
45.5354	10724	45.5354	10937	45.5354	10786	45.5354	10966	45.5354	11207	45.5354	11031	45.5354	10457	45.5354	10283	45.5354	9627
45.5748	10840	45.5748	11020	45.5748	10936	45.5748	11011	45.5748	11188	45.5748	11173	45.5748	10398	45.5748	10247	45.5748	9703
45.6142	11005	45.6142	11054	45.6142	10899	45.6142	10835	45.6142	11039	45.6142	11252	45.6142	10486	45.6142	10551	45.6142	9918
45.6536	10985	45.6536	11123	45.6536	10871	45.6536	10919	45.6536	11040	45.6536	11132	45.6536	10344	45.6536	10358	45.6536	9862
45.693	11080	45.693	11188	45.693	10945	45.693	11063	45.693	11127	45.693	11219	45.693	10569	45.693	10497	45.693	9955
45.7324	11137	45.7324	11090	45.7324	11064	45.7324	10795	45.7324	11030	45.7324	11090	45.7324	10813	45.7324	10532	45.7324	9964
45.7718	11106	45.7718	11263	45.7718	10953	45.7718	11211	45.7718	11210	45.7718	11176	45.7718	10665	45.7718	10495	45.7718	9704
45.8112	11185	45.8112	11333	45.8112	11213	45.8112	10956	45.8112	11114	45.8112	11254	45.8112	10705	45.8112	10589	45.8112	9814
45.8506	11146	45.8506	11167	45.8506	11151	45.8506	11002	45.8506	11345	45.8506	11497	45.8506	10731	45.8506	10670	45.8506	9981
45.8899	11139	45.8899	11330	45.8899	11185	45.8899	11107	45.8899	11112	45.8899	11437	45.8899	10894	45.8899	10768	45.8899	9976
45.9293	11279	45.9293	11350	45.9293	11273	45.9293	11413	45.9293	11161	45.9293	11226	45.9293	10809	45.9293	10977	45.9293	10096
45.9687	11179	45.9687	11529	45.9687	11472	45.9687	11187	45.9687	11301	45.9687	11535	45.9687	10854	45.9687	10779	45.9687	10081
46.0081	11450	46.0081	11443	46.0081	11374	46.0081	11200	46.0081	11368	46.0081	11488	46.0081	11097	46.0081	10753	46.0081	10176
46.0475	11320	46.0475	11705	46.0475	11368	46.0475	11291	46.0475	11372	46.0475	11537	46.0475	11005	46.0475	10686	46.0475	9939
46.0869	11569	46.0869	11495	46.0869	11571	46.0869	11416	46.0869	11419	46.0869	11492	46.0869	11076	46.0869	10952	46.0869	10183
46.1263	11615	46.1263	11395	46.1263	11330	46.1263	11341	46.1263	11492	46.1263	11646	46.1263	11142	46.1263	10893	46.1263	10406
46.1657	11779	46.1657	11585	46.1657	11400	46.1657	11424	46.1657	11457	46.1657	11586	46.1657	11102	46.1657	11007	46.1657	10268
46.2051	11584	46.2051	11724	46.2051	11786	46.2051	11320	46.2051	11635	46.2051	11822	46.2051	11301	46.2051	11206	46.2051	10319
46.2445	11691	46.2445	11778	46.2445	11596	46.2445	11483	46.2445	11642	46.2445	11864	46.2445	11569	46.2445	11145	46.2445	10258
46.2839	11853	46.2839	11817	46.2839	11514	46.2839	11921	46.2839	11566	46.2839	11750	46.2839	11261	46.2839	11075	46.2839	10404
46.3233	11941	46.3233	11928	46.3233	11737	46.3233	11557	46.3233	11681	46.3233	11924	46.3233	11449	46.3233	11263	46.3233	10411
46.3626	11870	46.3626	12040	46.3626	11768	46.3626	11899	46.3626	11661	46.3626	11800	46.3626	11332	46.3626	11247	46.3626	10464
46.402	11840	46.402	11832	46.402	11828	46.402	11812	46.402	12021	46.402	12139	46.402	11457	46.402	11272	46.402	10549
46.4414	11938	46.4414	11943	46.4414	11967	46.4414	12039	46.4414	11911	46.4414	11995	46.4414	11677	46.4414	11421	46.4414	10585
46.4808	11975	46.4808	11884	46.4808	11959	46.4808	11910	46.4808	11909	46.4808	12220	46.4808	11291	46.4808	11337	46.4808	10741
46.5202	11905	46.5202	12025	46.5202	12164	46.5202	11734	46.5202	12178	46.5202	12155	46.5202	11812	46.5202	11551	46.5202	10852
46.5596	12339	46.5596	12193	46.5596	11993	46.5596	12223	46.5596	12015	46.5596	12600	46.5596	11829	46.5596	11379	46.5596	10591
46.599	12318	46.599	12397	46.599	12004	46.599	12282	46.599	12420	46.599	12196	46.599	11961	46.599	11509	46.599	10718
46.6384	12306	46.6384	12294	46.6384	12071	46.6384	12088	46.6384	12122	46.6384	12683	46.6384	11728	46.6384	11540	46.6384	10781
46.6778	12385	46.6778	12311	46.6778	12201	46.6778	12163	46.6778	12386	46.6778	12331	46.6778	11822	46.6778	11786	46.6778	11050
46.7172	12517	46.7172	12379	46.7172	12241	46.7172	12210	46.7172	12227	46.7172	12237	46.7172	11677	46.7172	11792	46.7172	10955
46.7565	12498	46.7565	12464	46.7565	12166	46.7565	12237	46.7565	12523	46.7565	12817	46.7565	11831	46.7565	11777	46.7565	10969
46.7959	12604	46.7959	12531	46.7959	12121	46.7959	12199	46.7959	12220	46.7959	12705	46.7959	12093	46.7959	11751	46.7959	11175
46.8353	12507	46.8353	12773	46.8353	12348	46.8353	12335	46.8353	12619	46.8353	12717	46.8353	12055	46.8353	12063	46.8353	11017
46.8747	12729	46.8747	12519	46.8747	12403	46.8747	12663	46.8747	12662	46.8747	12638	46.8747	12376	46.8747	11862	46.8747	11309
46.9141	12562	46.9141	12767	46.9141	12540	46.9141	12553	46.9141	12751	46.9141	12660	46.9141	12396	46.9141	11921	46.9141	11039
46.9535	12808	46.9535	12887	46.9535	12599	46.9535	12649	46.9535	12620	46.9535	12636	46.9535	11957	46.9535	12033	46.9535	11325
46.9929	12624	46.9929	12797	46.9929	12457	46.9929	12770	46.9929	12579	46.9929	12843	46.9929	12252	46.9929	11928	46.9929	11158
47.0323	12970	47.0323	12786	47.0323	12626	47.0323	12659	47.0323	12762	47.0323	12750	47.0323	12282	47.0323	12114	47.0323	11304
47.0717	12725	47.0717	12576	47.0717	12728	47.0717	12668	47.0717	12754	47.0717	12974	47.0717	12315	47.0717	12377	47.0717	11581
47.1111	12709	47.1111	12885	47.1111	12771	47.1111	12669	47.1111	12844	47.1111	12946	47.1111	12517	47.1111	12342	47.1111	11613
47.1505	12800	47.1505	13021	47.1505	12757	47.1505	12636	47.1505	12776	47.1505	12863	47.1505	12617	47.1505	12102	47.1505	11841
47.1898	12872	47.1898	12982	47.1898	12583	47.1898	12629	47.1898	12810	47.1898	12961	47.1898	12069	47.1898	12616	47.1898	11622
47.2292	12600	47.2292	12827	47.2292	12849	47.2292	12510	47.2292	12701	47.2292	12905	47.2292	12584	47.2292	12479	47.2292	11526
47.2686	12858	47.2686	12636	47.2686	12610	47.2686	12796	47.2686	12827	47.2686	13036	47.2686	12500	47.2686	12609	47.2686	11654
47.308	12820	47.308	12692	47.308	12711	47.308	12809	47.308	13094	47.308	13024	47.308	12469	47.308	12355	47.308	11678
47.3474	12828	47.3474	12845	47.3474	12737	47.3474	12700	47.3474	12899	47.3474	12874	47.3474	12782	47.3474	12840	47.3474	11621
47.3868	12886	47.3868	12956	47.3868	12663	47.3868	12665	47.3868	12880	47.3868	13078	47.3868	12606	47.3868	12246	47.3868	11655
47.4262	12849	47.4262	12791	47.4262	12758	47.4262	12859	47.4262	12962	47.4262	12739	47.4262	12513	47.4262	12543	47.4262	11913
47.4656	12685	47.4656	12835	47.4656	12811	47.4656	12873	47.4656	13022	47.4656	12694	47.4656	12819	47.4656	12554	47.4656	11715
47.505	12598	47.505	12597	47.505	12777	47.505	12871	47.505	12816	47.505	12832	47.505	12753	47.505	12595	47.505	11951
47.5444	12701	47.5444	12684	47.5444	12788	47.5444	12466	47.5444	12797	47.5444	12900	47.5444	12645	47.5444	12684	47.5444	11752
47.5838	12469	47.5838	12842	47.5838	12585	47.5838	12708	47.5838	12732	47.5838	12763	47.5838	12472	47.5838	12560	47.5838	11828
47.6232	12658	47.6232	12618	47.6232	12351	47.6232	12707	47.6232	12656	47.6232	12920	47.6232	12686	47.6232	12803	47.6232	11732
47.6625	12355	47.6625	12570	47.6625	12466	47.6625	12502	47.6625	12671	47.6625	12770	47.6625	12524	47.6625	12570	47.6625	11795
47.7019	12628	47.7019	12762	47.7019	12497	47.7019	12700	47.7019	12622	47.7019	12740	47.7019	12750	47.7019	12641	47.7019	11634
47.7413	12576	47.7413	12557	47.7413	12439	47.7413	12585	47.7413	12603	47.7413	12701	47.7413	13112	47.7413	12535	47.7413	11764
47.7807	12431	47.7807	12360	47.7807	12258	47.7807	12498	47.7807	12585	47.7807	12554	47.7807	12889	47.7807	12549	47.7807	11824
47.8201	12614	47.8201	12569	47.8201	12137	47.8201	12628	47.8201	12318	47.8201	12434	47.8201	12553	47.8201	12725	47.8201	11922
47.8595	12181	47.8595	12355	47.8595	12377	47.8595	12433	47.8595	12208	47.8595	12518	47.8595	12587	47.8595	12730	47.8595	11648
47.8989	12309	47.8989	12306	47.8989	12115	47.8989	12332	47.8989	12359	47.8989	12415	47.8989	12659	47.8989	12497	47.8989	11823
47.9383	12452	47.9383	12188	47.9383	12291	47.9383	12168	47.9383	12535	47.9383	12444	47.9383	12694	47.9383	12569	47.9383	11741
47.9777	12149	47.9777	12206	47.9777	11915	47.9777	12116	47.9777	12317	47.9777	12445	47.9777	12603	47.9777	12370	47.9777	11653
48.0171	12106	48.0171	12300	48.0171	12203	48.0171	12238	48.0171	12337	48.0171	12383	48.0171	12695	48.0171	12577	48.0171	11673
48.0564	12057	48.0564	12012	48.0564	11885	48.0564	11938	48.0564	12102	48.0564	12275	48.0564	12301	48.0564	12421	48.0564	11582
48.0958	11894	48.0958	12269	48.0958	12027	48.0958	12274	48.0958	12199	48.0958	12393	48.0958	12320	48.0958	12456	48.0958	11635
48.1352	12176	48.1352	12078	48.1352	11954	48.1352	12126	48.1352	12356	48.1352	12047	48.1352	12411	48.1352	12421	48.1352	11475
48.1746	12015	48.1746	11841	48.1746	11781	48.1746	12027	48.1746	11877	48.1746	12220	48.1746	12437	48.1746	12228	48.1746	11361
48.214	11786	48.214	11667	48.214	11812	48.214	12048	48.214	11981	48.214	12054	48.214	12359	48.214	12232	48.214	11361
48.2534	11599	48.2534	11862	48.2534	11860	48.2534	11790	48.2534	11781	48.2534	12159	48.2534	12287	48.2534	12440	48.2534	11718
48.2928	11703	48.2928	11519	48.2928	11649	48.2928	11763	48.2928	12038	48.2928	11872	48.2928	12132	48.2928	12243	48.2928	11442
48.3322	11578	48.3322	11680	48.3322	11821	48.3322	11875	48.3322	11794	48.3322	11882	48.3322	12102	48.3322	12385	48.3322	11296
48.3716	11723	48.3716	11774	48.3716	11757	48.3716	11824	48.3716	11912	48.3716	11855	48.3716	12092	48.3716	12289	48.3716	11533
48.411	11688	48.411	11691	48.411	11664	48.411	11710	48.411	11791	48.411	12015	48.411	12012	48.411	12277	48.411	11330
48.4504	11688	48.4504	11742	48.4504	11397	48.4504	11764	48.4504	11669	48.4504	11811	48.4504	12306	48.4504	12179	48.4504	11234
48.4898	11576	48.4898	11827	48.4898	11695	48.4898	11621	48.4898	11790	48.4898	11616	48.4898	11960	48.4898	11838	48.4898	11157
48.5291	11600	48.5291	11504	48.5291	11355	48.5291	11768	48.5291	11514	48.5291	11868	48.5291	11937	48.5291	12088	48.5291	11392
48.5685	11477	48.5685	11824	48.5685	11414	48.5685	11437	48.5685	11583	48.5685	11802	48.5685	12110	48.5685	12160	48.5685	11408
48.6079	11452	48.6079	11756	48.6079	11473	48.6079	11522	48.6079	11562	48.6079	11803	48.6079	11988	48.6079	11815	48.6079	11205
48.6473	11427	48.6473	11558	48.6473	11540	48.6473	11428	48.6473	11463	48.6473	11492	48.6473	12149	48.6473	11989	48.6473	11325
48.6867	11302	48.6867	11476	48.6867	11441	48.6867	11677	48.6867	11265	48.6867	11566	48.6867	12087	48.6867	12168	48.6867	11244
48.7261	11289	48.7261	11401	48.7261	11375	48.7261	11477	48.7261	11559	48.7261	11606	48.7261	12239	48.7261	12058	48.7261	11141
48.7655	11530	48.7655	11532	48.7655	11352	48.7655	11327	48.7655	11417	48.7655	11593	48.7655	12037	48.7655	12063	48.7655	11194
48.8049	11378	48.8049	11304	48.8049	11220	48.8049	11375	48.8049	11528	48.8049	11486	48.8049	12138	48.8049	11996	48.8049	11231
48.8443	11370	48.8443	11444	48.8443	11273	48.8443	11329	48.8443	11506	48.8443	11474	48.8443	12132	48.8443	11939	48.8443	11305
48.8837	11390	48.8837	11522	48.8837	11336	48.8837	11417	48.8837	11471	48.8837	11310	48.8837	11789	48.8837	11964	48.8837	11198
48.9231	11307	48.9231	11494	48.9231	11237	48.9231	11147	48.9231	11321	48.9231	11440	48.9231	11958	48.9231	11974	48.9231	11226
48.9624	11206	48.9624	11363	48.9624	11191	48.9624	11330	48.9624	11279	48.9624	11353	48.9624	11982	48.9624	11890	48.9624	11187
49.0018	11210	49.0018	11121	49.0018	11231	49.0018	11221	49.0018	11394	49.0018	11346	49.0018	11907	49.0018	11661	49.0018	10846
49.0412	11191	49.0412	11449	49.0412	11483	49.0412	11354	49.0412	11329	49.0412	11356	49.0412	11957	49.0412	11659	49.0412	10805
49.0806	11166	49.0806	11154	49.0806	11345	49.0806	11302	49.0806	11460	49.0806	11470	49.0806	11815	49.0806	11607	49.0806	10861
49.12	11175	49.12	11076	49.12	11319	49.12	11140	49.12	11593	49.12	11501	49.12	11765	49.12	11730	49.12	11143
49.1594	11323	49.1594	11295	49.1594	11227	49.1594	11188	49.1594	11052	49.1594	11433	49.1594	11648	49.1594	11556	49.1594	10831
49.1988	11211	49.1988	11182	49.1988	11125	49.1988	11241	49.1988	11176	49.1988	11445	49.1988	11424	49.1988	11404	49.1988	10775
49.2382	11130	49.2382	11231	49.2382	11068	49.2382	11132	49.2382	11109	49.2382	11665	49.2382	11457	49.2382	11211	49.2382	10735
49.2776	11316	49.2776	11210	49.2776	11045	49.2776	11413	49.2776	11372	49.2776	11252	49.2776	11505	49.2776	11351	49.2776	10479
49.317	11236	49.317	11207	49.317	11247	49.317	11348	49.317	11276	49.317	11526	49.317	11222	49.317	11415	49.317	10483
49.3563	11060	49.3563	11405	49.3563	11184	49.3563	11163	49.3563	11208	49.3563	11385	49.3563	11178	49.3563	11114	49.3563	10592
49.3957	11407	49.3957	11106	49.3957	11044	49.3957	11242	49.3957	11405	49.3957	11425	49.3957	11197	49.3957	11104	49.3957	10405
49.4351	11321	49.4351	11443	49.4351	11081	49.4351	11225	49.4351	11324	49.4351	11367	49.4351	11232	49.4351	11054	49.4351	10417
49.4745	11323	49.4745	11336	49.4745	11269	49.4745	11200	49.4745	11473	49.4745	11480	49.4745	11111	49.4745	11079	49.4745	10575
49.5139	11261	49.5139	11288	49.5139	11002	49.5139	11194	49.5139	11363	49.5139	11701	49.5139	11006	49.5139	11109	49.5139	10331
49.5533	11368	49.5533	11407	49.5533	11231	49.5533	11254	49.5533	11354	49.5533	11650	49.5533	11174	49.5533	10862	49.5533	10476
49.5927	11341	49.5927	11468	49.5927	11357	49.5927	11338	49.5927	11298	49.5927	11490	49.5927	11029	49.5927	10958	49.5927	10252
49.6321	11197	49.6321	11583	49.6321	11136	49.6321	11362	49.6321	11382	49.6321	11565	49.6321	10932	49.6321	10805	49.6321	10184
49.6715	11534	49.6715	11393	49.6715	11254	49.6715	11262	49.6715	11464	49.6715	11573	49.6715	10945	49.6715	10940	49.6715	10298
49.7109	11459	49.7109	11560	49.7109	11273	49.7109	11404	49.7109	11260	49.7109	11503	49.7109	10930	49.7109	10719	49.7109	10222
49.7503	11552	49.7503	11527	49.7503	11372	49.7503	11366	49.7503	11551	49.7503	11410	49.7503	10980	49.7503	10875	49.7503	10283
49.7897	11827	49.7897	11634	49.7897	11248	49.7897	11477	49.7897	11489	49.7897	11613	49.7897	10947	49.7897	10778	49.7897	10045
49.829	11761	49.829	11774	49.829	11432	49.829	11633	49.829	11492	49.829	11549	49.829	10820	49.829	10603	49.829	10092
49.8684	11833	49.8684	11864	49.8684	11530	49.8684	11367	49.8684	11649	49.8684	11625	49.8684	10824	49.8684	10836	49.8684	10366
49.9078	12020	49.9078	12038	49.9078	11616	49.9078	11511	49.9078	11737	49.9078	11757	49.9078	10746	49.9078	10877	49.9078	10023
49.9472	12173	49.9472	12021	49.9472	11625	49.9472	11569	49.9472	11790	49.9472	12015	49.9472	10547	49.9472	10851	49.9472	10213
49.9866	12654	49.9866	12118	49.9866	11678	49.9866	11666	49.9866	11864	49.9866	11806	49.9866	10627	49.9866	10725	49.9866	10025
50.026	12455	50.026	12419	50.026	11988	50.026	11991	50.026	11833	50.026	12137	50.026	10609	50.026	10614	50.026	9985
50.0654	12785	50.0654	12658	50.0654	11998	50.0654	12018	50.0654	12056	50.0654	12242	50.0654	10829	50.0654	10474	50.0654	10057
50.1048	13178	50.1048	13073	50.1048	12306	50.1048	12313	50.1048	12365	50.1048	12357	50.1048	10475	50.1048	10654	50.1048	9799
50.1442	13858	50.1442	13319	50.1442	12449	50.1442	12404	50.1442	12535	50.1442	12808	50.1442	10611	50.1442	10584	50.1442	9949
50.1836	14425	50.1836	14000	50.1836	12637	50.1836	12624	50.1836	12642	50.1836	12570	50.1836	10405	50.1836	10555	50.1836	9990
50.2229	15200	50.2229	14799	50.2229	13040	50.2229	12949	50.2229	12801	50.2229	13152	50.2229	10486	50.2229	10652	50.2229	10000
50.2623	16310	50.2623	15603	50.2623	13444	50.2623	13419	50.2623	13326	50.2623	13235	50.2623	10429	50.2623	10579	50.2623	10039
50.3017	16456	50.3017	16394	50.3017	13961	50.3017	13429	50.3017	13522	50.3017	13716	50.3017	10356	50.3017	10434	50.3017	9812
50.3411	15941	50.3411	16409	50.3411	14424	50.3411	14038	50.3411	14084	50.3411	13949	50.3411	10451	50.3411	10200	50.3411	9823
50.3805	15684	50.3805	15650	50.3805	15238	50.3805	14515	50.3805	14389	50.3805	14280	50.3805	10425	50.3805	10359	50.3805	9979
50.4199	15228	50.4199	15764	50.4199	15603	50.4199	15362	50.4199	15044	50.4199	14857	50.4199	10390	50.4199	10385	50.4199	9890
50.4593	14548	50.4593	15115	50.4593	15646	50.4593	15401	50.4593	15141	50.4593	14673	50.4593	10338	50.4593	10380	50.4593	9842
50.4987	13760	50.4987	14280	50.4987	15163	50.4987	15311	50.4987	15088	50.4987	14961	50.4987	10445	50.4987	10400	50.4987	9796
50.5381	13162	50.5381	13706	50.5381	14813	50.5381	14931	50.5381	14730	50.5381	14783	50.5381	10463	50.5381	10532	50.5381	9773
50.5775	12717	50.5775	13125	50.5775	14442	50.5775	14719	50.5775	14398	50.5775	14526	50.5775	10668	50.5775	10336	50.5775	9714
50.6168	12375	50.6168	12678	50.6168	13898	50.6168	13948	50.6168	14227	50.6168	13881	50.6168	10592	50.6168	10496	50.6168	9936
50.6562	12115	50.6562	12378	50.6562	13449	50.6562	13507	50.6562	13970	50.6562	13774	50.6562	10285	50.6562	10597	50.6562	9801
50.6956	11793	50.6956	12105	50.6956	12716	50.6956	12878	50.6956	13332	50.6956	13125	50.6956	10293	50.6956	10394	50.6956	9863
50.735	11894	50.735	11693	50.735	12699	50.735	12803	50.735	13095	50.735	12954	50.735	10364	50.735	10168	50.735	9847
50.7744	11651	50.7744	11723	50.7744	12313	50.7744	12472	50.7744	12599	50.7744	12614	50.7744	10387	50.7744	10420	50.7744	9683
50.8138	11300	50.8138	11618	50.8138	11947	50.8138	12186	50.8138	12384	50.8138	12428	50.8138	10339	50.8138	10136	50.8138	9897
50.8532	11161	50.8532	11364	50.8532	11685	50.8532	12007	50.8532	12282	50.8532	12161	50.8532	10340	50.8532	10451	50.8532	9834
50.8926	11051	50.8926	11266	50.8926	11845	50.8926	11812	50.8926	11785	50.8926	12183	50.8926	10438	50.8926	10322	50.8926	9920
50.932	11124	50.932	11157	50.932	11435	50.932	11472	50.932	11862	50.932	11798	50.932	10490	50.932	10273	50.932	9682
50.9714	10957	50.9714	11123	50.9714	11394	50.9714	11378	50.9714	11612	50.9714	11755	50.9714	10411	50.9714	10232	50.9714	9845
51.0108	10743	51.0108	11021	51.0108	11286	51.0108	11442	51.0108	11429	51.0108	11704	51.0108	10501	51.0108	10484	51.0108	9605
51.0502	11032	51.0502	10962	51.0502	11235	51.0502	11425	51.0502	11329	51.0502	11531	51.0502	10473	51.0502	10267	51.0502	9673
51.0896	10708	51.0896	10887	51.0896	11128	51.0896	10832	51.0896	11128	51.0896	11625	51.0896	10269	51.0896	10273	51.0896	9637
51.1289	10660	51.1289	10870	51.1289	10890	51.1289	10952	51.1289	11275	51.1289	11426	51.1289	10390	51.1289	10322	51.1289	9809
51.1683	10707	51.1683	10674	51.1683	10914	51.1683	11090	51.1683	10964	51.1683	11342	51.1683	10314	51.1683	10222	51.1683	9672
51.2077	10512	51.2077	10694	51.2077	10973	51.2077	11032	51.2077	11152	51.2077	11449	51.2077	10211	51.2077	10240	51.2077	9706
51.2471	10640	51.2471	10581	51.2471	10864	51.2471	10962	51.2471	11029	51.2471	11006	51.2471	10413	51.2471	10242	51.2471	9785
51.2865	10707	51.2865	10718	51.2865	10838	51.2865	10805	51.2865	10842	51.2865	10865	51.2865	10376	51.2865	10150	51.2865	9781
51.3259	10676	51.3259	10819	51.3259	10620	51.3259	10722	51.3259	10926	51.3259	10935	51.3259	10366	51.3259	10327	51.3259	9704
51.3653	10519	51.3653	10750	51.3653	10475	51.3653	10732	51.3653	10613	51.3653	10935	51.3653	10294	51.3653	10307	51.3653	9567
51.4047	10474	51.4047	10773	51.4047	10594	51.4047	10773	51.4047	10721	51.4047	10987	51.4047	10231	51.4047	10119	51.4047	9890
51.4441	10465	51.4441	10596	51.4441	10581	51.4441	10659	51.4441	10932	51.4441	10719	51.4441	10386	51.4441	9997	51.4441	9849
51.4834	10301	51.4834	10723	51.4834	10550	51.4834	10469	51.4834	10694	51.4834	10837	51.4834	10200	51.4834	10243	51.4834	9704
51.5228	10393	51.5228	10689	51.5228	10462	51.5228	10423	51.5228	10683	51.5228	10760	51.5228	10301	51.5228	10238	51.5228	9609
51.5622	10471	51.5622	10446	51.5622	10450	51.5622	10589	51.5622	10679	51.5622	10689	51.5622	10422	51.5622	10251	51.5622	9777
51.6016	10433	51.6016	10511	51.6016	10358	51.6016	10482	51.6016	10651	51.6016	10776	51.6016	10193	51.6016	10242	51.6016	9692
51.641	10420	51.641	10530	51.641	10339	51.641	10464	51.641	10430	51.641	10710	51.641	10301	51.641	10347	51.641	9764
51.6804	10318	51.6804	10556	51.6804	10289	51.6804	10624	51.6804	10598	51.6804	10537	51.6804	10156	51.6804	10276	51.6804	9669
51.7198	10306	51.7198	10564	51.7198	10367	51.7198	10457	51.7198	10451	51.7198	10560	51.7198	10145	51.7198	10114	51.7198	9687
51.7592	10144	51.7592	10173	51.7592	10244	51.7592	10464	51.7592	10619	51.7592	10553	51.7592	10245	51.7592	10334	51.7592	9634
51.7986	10359	51.7986	10525	51.7986	10377	51.7986	10443	51.7986	10382	51.7986	10517	51.7986	10232	51.7986	10228	51.7986	9546
51.838	10256	51.838	10633	51.838	10327	51.838	10263	51.838	10370	51.838	10722	51.838	10249	51.838	10113	51.838	9593
51.8774	10341	51.8774	10518	51.8774	10130	51.8774	10343	51.8774	10389	51.8774	10486	51.8774	10473	51.8774	10188	51.8774	9534
51.9168	10256	51.9168	10302	51.9168	10083	51.9168	10572	51.9168	10303	51.9168	10557	51.9168	10208	51.9168	10272	51.9168	9621
51.9561	10227	51.9561	10276	51.9561	10285	51.9561	10304	51.9561	10595	51.9561	10537	51.9561	10161	51.9561	10360	51.9561	9613
51.9955	10086	51.9955	10352	51.9955	10223	51.9955	10337	51.9955	10349	51.9955	10516	51.9955	10165	51.9955	10244	51.9955	9704
52.0349	10065	52.0349	10463	52.0349	10215	52.0349	10271	52.0349	10359	52.0349	10529	52.0349	10200	52.0349	10235	52.0349	9781
52.0743	10371	52.0743	10379	52.0743	10439	52.0743	10363	52.0743	10440	52.0743	10658	52.0743	10260	52.0743	10045	52.0743	9749
52.1137	10163	52.1137	10377	52.1137	10183	52.1137	10130	52.1137	10381	52.1137	10346	52.1137	10247	52.1137	10173	52.1137	9562
52.1531	10154	52.1531	10325	52.1531	10211	52.1531	10473	52.1531	10443	52.1531	10449	52.1531	10271	52.1531	10254	52.1531	9348
52.1925	10121	52.1925	10398	52.1925	10412	52.1925	10449	52.1925	10434	52.1925	10432	52.1925	10297	52.1925	10181	52.1925	9683
52.2319	10105	52.2319	10287	52.2319	10205	52.2319	10269	52.2319	10262	52.2319	10450	52.2319	10299	52.2319	10216	52.2319	9395
52.2713	10026	52.2713	10483	52.2713	10279	52.2713	10136	52.2713	10260	52.2713	10519	52.2713	10290	52.2713	10107	52.2713	9748
52.3107	10249	52.3107	10385	52.3107	10216	52.3107	10322	52.3107	10358	52.3107	10612	52.3107	10300	52.3107	10173	52.3107	9624
52.3501	10189	52.3501	10154	52.3501	10335	52.3501	10353	52.3501	10504	52.3501	10475	52.3501	10476	52.3501	10194	52.3501	9513
52.3894	10179	52.3894	10264	52.3894	10258	52.3894	10479	52.3894	10230	52.3894	10334	52.3894	10374	52.3894	10200	52.3894	9681
52.4288	10131	52.4288	10366	52.4288	10243	52.4288	10279	52.4288	10335	52.4288	10748	52.4288	10370	52.4288	10237	52.4288	9577
52.4682	10410	52.4682	10318	52.4682	10057	52.4682	10184	52.4682	10459	52.4682	10448	52.4682	10410	52.4682	10274	52.4682	9615
52.5076	10164	52.5076	10197	52.5076	10234	52.5076	10296	52.5076	10378	52.5076	10301	52.5076	10243	52.5076	10019	52.5076	9625
52.547	10158	52.547	10256	52.547	10080	52.547	10177	52.547	10410	52.547	10483	52.547	10356	52.547	10172	52.547	9793
52.5864	10128	52.5864	10349	52.5864	10238	52.5864	10478	52.5864	10274	52.5864	10203	52.5864	10196	52.5864	10265	52.5864	9509
52.6258	10261	52.6258	10264	52.6258	10174	52.6258	10219	52.6258	10285	52.6258	10146	52.6258	10383	52.6258	10121	52.6258	9546
52.6652	10285	52.6652	10206	52.6652	10217	52.6652	10285	52.6652	10275	52.6652	10119	52.6652	10224	52.6652	10370	52.6652	9835
52.7046	10029	52.7046	10217	52.7046	10213	52.7046	10370	52.7046	10166	52.7046	10462	52.7046	10361	52.7046	10310	52.7046	9611
52.744	10147	52.744	10199	52.744	10239	52.744	10376	52.744	10083	52.744	10313	52.744	9994	52.744	10136	52.744	9744
52.7833	10106	52.7833	10246	52.7833	10394	52.7833	10158	52.7833	10421	52.7833	10366	52.7833	10243	52.7833	10310	52.7833	9618
52.8227	10286	52.8227	10121	52.8227	10221	52.8227	10114	52.8227	10180	52.8227	10438	52.8227	10470	52.8227	10252	52.8227	9561
52.8621	10096	52.8621	10230	52.8621	10179	52.8621	10245	52.8621	10299	52.8621	10273	52.8621	10403	52.8621	10157	52.8621	9698
52.9015	10139	52.9015	10149	52.9015	10158	52.9015	10154	52.9015	10155	52.9015	10415	52.9015	10288	52.9015	10220	52.9015	9720
52.9409	10122	52.9409	10207	52.9409	10025	52.9409	10217	52.9409	10189	52.9409	10247	52.9409	10560	52.9409	10089	52.9409	9738
52.9803	10129	52.9803	10182	52.9803	10067	52.9803	10226	52.9803	10261	52.9803	10440	52.9803	10406	52.9803	10176	52.9803	9784
	--		--		--		--		--		--

## Sheet: Fig.2c
Fig. 2c
	CuZn-Ce		Ce-CuZn		Ce-CuZn-IM
Raman shift cm-1	Intensity (a.u.)	Raman shift cm-1	Intensity (a.u.)	Raman shift cm-1	Intensity (a.u.)
1203.04	4003.74	1203.04	836.819	1203.04	8402.81
1201.33	3953.25	1201.33	836.819	1201.33	8371.07
1199.62	3903.36	1199.62	864.048	1199.62	8435.64
1197.92	3905.41	1197.92	862.421	1197.92	8342.99
1196.21	3881.51	1196.21	847.819	1196.21	8406.1
1194.51	3958.53	1194.51	843.314	1194.51	8222.67
1192.8	3859.68	1192.8	822.957	1192.8	8280.01
1191.09	3925.14	1191.09	850.159	1191.09	8353.18
1189.38	3847.95	1189.38	855.741	1189.38	8279.37
1187.68	3875.94	1187.68	877.164	1187.68	8055.79
1185.97	3808.87	1185.97	879.857	1185.97	8264.32
1184.26	3861.33	1184.26	849.435	1184.26	8177.61
1182.55	3748.23	1182.55	842.057	1182.55	8262.24
1180.84	3829.47	1180.84	866.343	1180.84	8247.53
1179.13	3890.52	1179.13	860.403	1179.13	8153.68
1177.42	3925.65	1177.42	890.428	1177.42	8085.78
1175.71	3920.5	1175.71	851.407	1175.71	8081.18
1174	3748.56	1174	867.042	1174	8049.26
1172.29	3844.07	1172.29	872.608	1172.29	8031.73
1170.58	3732.59	1170.58	866.673	1170.58	7975.4
1168.87	3747.6	1168.87	888.042	1168.87	7946.4
1167.15	3706.57	1167.15	872.05	1167.15	8025.16
1165.44	3730.2	1165.44	890.536	1165.44	7947.32
1163.73	3654.73	1163.73	868.806	1163.73	8001.63
1162.01	3757.32	1162.01	841.341	1162.01	7864.96
1160.3	3701.97	1160.3	878.483	1160.3	7896.3
1158.59	3751.41	1158.59	879.731	1158.59	7742.49
1156.87	3733.4	1156.87	879.543	1156.87	7907.28
1155.16	2.10525e-10	1155.16	915.218	1155.16	7767.88
1153.44	3704.55	1153.44	833.273	1153.44	7823.59
1151.72	3713.8	1151.72	909.092	1151.72	7780.34
1150.01	3605.49	1150.01	918.933	1150.01	7725.64
1148.29	3666.35	1148.29	871.439	1148.29	7683.85
1146.58	3758.71	1146.58	940.036	1146.58	7620.6
1144.86	3618.94	1144.86	892.557	1144.86	7617.54
1143.14	3585.22	1143.14	938.202	1143.14	7686.1
1141.42	3661.79	1141.42	895.04	1141.42	7599.96
1139.71	3579.4	1139.71	860.487	1139.71	7667.07
1137.99	3608.69	1137.99	908.972	1137.99	7545.19
1136.27	3670.89	1136.27	924.521	1136.27	7573.63
1134.55	3572.81	1134.55	868.521	1134.55	7683.62
1132.83	3506.24	1132.83	866.905	1132.83	7465.97
1131.11	3612.76	1131.11	875.301	1131.11	7523.01
1129.39	3639.16	1129.39	890.843	1129.39	7565.73
1127.67	3571.19	1127.67	882.075	1127.67	7486.92
1125.95	3581.86	1125.95	870.452	1125.95	7442.44
1124.23	3453.91	1124.23	875.982	1124.23	7449.42
1122.5	3561.76	1122.5	878.652	1122.5	7463.54
1120.78	3579.56	1120.78	912.746	1120.78	7381.96
1119.06	3535.96	1119.06	889.701	1119.06	7318.97
1117.34	3558.04	1117.34	935.2	1117.34	7347.39
1115.61	3488.77	1115.61	929.291	1115.61	7294.43
1113.89	3587.92	1113.89	887.704	1113.89	7248.63
1112.17	3501.54	1112.17	867.538	1112.17	7234.24
1110.44	3602.08	1110.44	857.366	1110.44	7396.75
1108.72	3501.47	1108.72	860.036	1108.72	7286.77
1106.99	3549.2	1106.99	879.815	1106.99	7306.6
1105.27	3614.03	1105.27	882.478	1105.27	7182.43
1103.54	3426.53	1103.54	939.303	1103.54	7304.9
1101.81	3471.4	1101.81	929.127	1101.81	7183.63
1100.09	3551.87	1100.09	873.363	1100.09	7146.48
1098.36	3448.55	1098.36	870.328	1098.36	7156.34
1096.63	3410.78	1096.63	877.262	1096.63	7214.63
1094.9	3468.43	1094.9	884.194	1094.9	7194.57
1093.18	3489.04	1093.18	885.428	1093.18	7215.81
1091.45	3529.57	1091.45	895.201	1091.45	6956.66
1089.72	3486.12	1089.72	845.207	1089.72	7154.38
1087.99	3466.88	1087.99	850.717	1087.99	7029.08
1086.26	3466.14	1086.26	849.112	1086.26	7040.38
1084.53	3468.24	1084.53	846.087	1084.53	7057.36
1082.8	3458.97	1082.8	858.701	1082.8	7050.16
1081.07	3392.85	1081.07	864.202	1081.07	6964.79
1079.34	3424.81	1079.34	811.437	1079.34	7025.83
1077.61	3375.77	1077.61	868.095	1077.61	7037.11
1075.88	3386.41	1075.88	859.386	1075.88	6960.31
1074.14	3337.4	1074.14	856.361	1074.14	6880.71
1072.41	3343.78	1072.41	829.201	1072.41	6964.43
1070.68	3375.71	1070.68	817.666	1070.68	6852.21
1068.94	3404.79	1068.94	852.973	1068.94	6890.49
1067.21	3341.63	1067.21	868.398	1067.21	6829.41
1065.48	3472.85	1065.48	851.188	1065.48	6978.33
1063.74	3368.57	1063.74	846.751	1063.74	6830.74
1062.01	3323.88	1062.01	860.75	1062.01	6810.84
1060.27	3365.7	1060.27	822.286	1060.27	6822.14
1058.54	3387.66	1058.54	810.771	1058.54	6792.33
1056.8	3214.05	1056.8	776.586	1056.8	6802.21
1055.06	3285.61	1055.06	847.26	1055.06	6765.33
1053.33	3195.67	1053.33	810.249	1053.33	6661.89
1051.59	3342.27	1051.59	842.649	1051.59	6700.12
1049.85	3207.04	1049.85	801.406	1049.85	6772.31
1048.12	3278.55	1048.12	822.469	1048.12	6707.15
1046.38	3265.11	1046.38	819.462	1046.38	6642.03
1044.64	3260.16	1044.64	778.251	1044.64	6644.85
1042.9	3204.29	1042.9	840.33	1042.9	6592.49
1041.16	3197.95	1041.16	797.718	1041.16	6572.69
1039.42	3290.59	1039.42	769.265	1039.42	6592.49
1037.68	3261.61	1037.68	828.479	1037.68	6410.11
1035.94	3126.63	1035.94	801.445	1035.94	6615.1
1034.2	3227.7	1034.2	794.207	1034.2	6681.52
1032.46	3208.64	1032.46	753.063	1032.46	6633.46
1030.72	3181.12	1030.72	833.419	1030.72	6627.8
1028.97	3200.2	1028.97	851.599	1028.97	6466.79
1027.23	3052.67	1027.23	786.466	1027.23	6377.86
1025.49	3211.54	1025.49	780.65	1025.49	6394.84
1023.75	3155.8	1023.75	757.901	1023.75	6420.28
1022	3100.09	1022	753.505	1022	6475.34
1020.26	3219.34	1020.26	753.343	1020.26	6441.51
1018.52	3186.21	1018.52	750.36	1018.52	6372.42
1016.77	3170.01	1016.77	754.43	1016.77	6426.05
1015.03	3132.68	1015.03	761.317	1015.03	6386.6
1013.28	3148.92	1013.28	762.563	1013.28	6310.52
1011.54	3146.83	1011.54	784.947	1011.54	6309.17
1009.79	3099.66	1009.79	790.414	1009.79	6292.31
1008.04	3073.64	1008.04	731.081	1008.04	6226.16
1006.3	3170.15	1006.3	764.724	1006.3	6172.72
1004.55	3073.73	1004.55	715.279	1004.55	6243.2
1002.8	3028.02	1002.8	747.503	1002.8	6251.71
1001.05	3113.22	1001.05	727.638	1001.05	6233.48
999.307	3066.12	999.307	775.324	999.307	6194.15
997.557	3016.22	997.557	735.766	997.557	6128.1
995.809	3014.16	995.809	742.64	995.809	6256.18
994.059	3076.79	994.059	763.574	994.059	6057.97
992.309	3028.33	992.309	747.945	992.309	6155.08
990.559	3026.27	990.559	716.86	990.559	6073.63
988.809	2980.65	988.809	692.816	988.809	6134.16
987.057	3050.26	987.057	732.007	987.057	6044.33
985.307	2989.2	985.307	772.586	985.307	6064.1
983.555	2980.14	983.555	727.479	983.555	6090.88
981.803	3006.17	981.803	749.788	981.803	6008.13
980.051	2970.43	980.051	728.569	980.051	6015.26
978.297	2954.35	978.297	735.43	978.297	5943.79
976.545	2927.06	976.545	707.208	976.545	6007.06
974.791	2909.59	974.791	760.366	974.791	5826.2
973.037	3084.29	973.037	697.085	973.037	5983.43
971.283	2992.47	971.283	746.015	971.283	5931.66
969.527	2996.04	969.527	730.433	969.527	5983.66
967.773	2957.55	967.773	752.702	967.773	5920.7
966.018	3000.35	966.018	697.887	966.018	5877.38
964.262	2926.85	964.262	693.533	964.262	5856.5
962.506	2927.62	962.506	721.399	962.506	5859.44
960.748	2907.38	960.748	698.836	960.748	5880.59
958.992	2959.96	958.992	700.086	958.992	5866.72
957.234	2864.13	957.234	719.533	957.234	5907.45
955.477	2965.69	955.477	709.581	955.477	5825
953.719	2889.49	953.719	701.033	953.719	5813.95
951.961	2916.84	951.961	759.638	951.961	5829.49
950.201	2917.61	950.201	713.318	950.201	5793.26
948.443	2916.98	948.443	718.758	948.443	5783.63
946.684	2906.57	946.684	720.001	946.684	5761.41
944.924	2900.35	944.924	686.3	944.924	5742
943.162	2937.46	943.162	698.729	943.162	5795.26
941.402	2834.83	941.402	680.415	941.402	5749.3
939.641	2904.06	939.641	733.349	939.641	5693.58
937.879	2802.88	937.879	727.605	937.879	5704.92
936.117	2806.47	936.117	752.58	936.117	5765.13
934.355	2824.01	934.355	731.479	934.355	5692.69
932.592	2849.92	932.592	689.451	932.592	5674.71
930.83	2799.07	930.83	714.419	930.83	5646.98
929.066	2872.4	929.066	760.301	929.066	5620.65
927.303	2937.34	927.303	730.848	927.303	5569.23
925.539	2721.96	925.539	706.984	925.539	5651.69
923.773	2818.96	923.773	757.021	923.773	5637.92
922.01	2811.38	922.01	703.891	922.01	5576.77
920.244	2806.6	920.244	660.54	920.244	5571.39
918.479	2727.97	918.479	738.419	918.479	5485.2
916.713	2810.96	916.713	722.937	916.713	5549.48
914.945	2761.61	914.945	719.996	914.945	5478.65
913.18	2788.86	913.18	672.5	913.18	5554.05
911.412	2891.27	911.412	709.94	911.412	5430.35
909.645	2814.1	909.645	681.952	909.645	5529.38
907.877	2817.66	907.877	704.068	907.877	5439.13
906.107	2797.58	906.107	763.735	906.107	5426.83
904.34	2776.11	904.34	731.581	904.34	5478.51
902.57	2628.12	902.57	718.908	902.57	5411.97
900.801	2735.99	900.801	700.679	900.801	5355.19
899.031	2747.9	899.031	713.037	899.031	5320.68
897.26	2722.3	897.26	685.091	897.26	5394.57
895.49	2745.33	895.49	686.332	895.49	5397.57
893.719	2768.35	893.719	700.074	893.719	5332.51
891.947	2773.3	891.947	676.314	891.947	5354.96
890.176	2801.86	890.176	677.556	890.176	5344.09
888.402	2666.61	888.402	714.889	888.402	5359.59
886.631	2672.97	886.631	688.366	886.631	5322.35
884.857	2727.89	884.857	693.767	884.857	5240.72
883.084	2723.14	883.084	711.651	883.084	5264.55
881.311	2704.52	881.311	710.11	881.311	5332.76
879.537	2687.3	879.537	725.21	879.537	5277.53
877.762	2677.01	877.762	676.531	877.762	5169.64
875.988	2730.49	875.988	719.352	875.988	5178.23
874.213	2650.91	874.213	712.268	874.213	5238.08
872.438	2673.89	872.438	725.968	872.438	5166.29
870.66	2685.78	870.66	696.723	870.66	5197.03
868.885	2657.5	868.885	670.26	868.885	5186.21
867.107	2731.69	867.107	751.803	867.107	5171.24
865.33	2666.04	865.33	739.182	865.33	5077.38
863.553	2690.37	863.553	712.727	863.553	5061.06
861.775	2716.08	861.775	675.215	861.775	5172.03
859.996	2635.26	859.996	695.819	859.996	5057.48
858.219	2557.24	858.219	730.244	858.219	5125.54
856.439	2671.45	856.439	684.455	856.439	4977.86
854.66	2558.89	854.66	727.163	854.66	5056.96
852.879	2581.84	852.879	724.241	852.879	5073.83
851.1	2636.55	851.1	693.684	851.1	5107.28
849.318	2649.8	849.318	699.06	849.318	5067.49
847.537	2620.22	847.537	696.146	847.537	5047.06
845.756	2644.5	845.756	716.709	845.756	4952.06
843.975	2628.74	843.975	668.231	843.975	5015.88
842.191	2683.39	842.191	745.386	842.191	5009.27
840.41	2611.04	840.41	705.203	840.41	4940.56
838.627	2665.67	838.627	680.215	838.627	4965.7
836.844	2626.47	836.844	706.277	836.844	5008.77
835.061	2625.9	835.061	741.981	835.061	4977.34
833.275	2586.72	833.275	689.424	833.275	4994.19
831.49	2588.92	831.49	747.174	831.49	4882.82
829.707	2593.87	829.707	702.908	829.707	4869.36
827.922	2568.5	827.922	713.779	827.922	4941.34
826.135	2595.5	826.135	720.513	826.135	4889.29
824.35	2583.92	824.35	706.583	824.35	4937.82
822.562	2577.85	822.562	733.971	822.562	5040.02
820.775	2586.93	820.775	703.523	820.775	4795.24
818.988	2630.41	818.988	703.37	818.988	4796.96
817.201	2543.14	817.201	708.722	817.201	4864.72
815.414	2586.62	815.414	725.079	815.414	4884.31
813.625	2559.92	813.625	711.166	813.625	4803.46
811.836	2500.23	811.836	704.135	811.836	4721.28
810.047	2545.06	810.047	739.731	810.047	4893.5
808.258	2592.62	808.258	713.452	808.258	4787.97
806.467	2542.58	806.467	746.282	806.467	4697.59
804.678	2507.68	804.678	714.517	804.678	4780.39
802.887	2599.18	802.887	745.958	802.887	4777.98
801.096	2534.06	801.096	765.025	801.096	4753.59
799.305	2444.25	799.305	738.768	799.305	4731.96
797.512	2549.43	797.512	700.167	797.512	4630.71
795.721	2480.25	795.721	730.212	795.721	4691.48
793.928	2567.54	793.928	754.755	793.928	4733
792.135	2469.57	792.135	721.663	792.135	4652.39
790.342	2565.05	790.342	750.312	790.342	4698.02
788.547	2579.58	788.547	767.977	788.547	4677.8
786.752	2480.3	786.752	758.212	786.752	4723.4
784.959	2479.76	784.959	703.216	784.959	4712.78
783.164	2494.3	783.164	722.25	783.164	4613.08
781.367	2508.83	781.367	737.165	781.367	4590.15
779.572	2504.17	779.572	697.278	779.572	4500.11
777.775	2547.46	777.775	714.931	777.775	4525.16
775.98	2522.25	775.98	762.701	775.98	4552.93
774.184	2380.7	774.184	762.535	774.184	4486.23
772.385	2560.85	772.385	771.95	772.385	4607.07
770.588	2565.77	770.588	737.572	770.588	4554.06
768.789	2494.07	768.789	731.94	768.789	4570.86
766.99	2477.11	766.99	775.55	766.99	4517.89
765.191	2488.88	765.191	713.843	765.191	4482.72
763.393	2467.83	763.393	764.275	763.393	4502.25
761.594	2486.43	761.594	742.238	761.594	4486.24
759.793	2424.39	759.793	754.376	759.793	4468.86
757.992	2490.81	757.992	771.974	757.992	4440.56
756.191	2521.69	756.191	774.539	756.191	4454.62
754.391	2385.93	754.391	726.569	754.391	4385.37
752.59	2478.26	752.59	752.354	752.59	4381.68
750.787	2440.87	750.787	723.523	750.787	4432.6
748.984	2478.55	748.984	771.135	748.984	4502.61
747.182	2379.76	747.182	787.341	747.182	4377.45
745.379	2414.72	745.379	731.236	745.379	4402.42
743.574	2478.3	743.574	752.9	743.574	4371.46
741.771	2453.21	741.771	748.645	741.771	4384.14
739.967	2440.41	739.967	782.566	739.967	4361.37
738.162	2497.12	738.162	757.86	738.162	4372.69
736.357	2451.61	736.357	795.853	736.357	4277.71
734.551	2378.86	734.551	749.355	734.551	4358.52
732.746	2451.9	732.746	750.554	732.746	4271.76
730.939	2464.99	730.939	777.628	730.939	4254.48
729.133	2384.12	729.133	804.69	729.133	4357.04
727.324	2404.02	727.324	773.206	727.324	4364.25
725.518	2467.46	725.518	758.066	725.518	4251.7
723.709	2408.41	723.709	787.836	723.709	4243.97
721.9	2362.99	721.9	783.583	721.9	4109.73
720.092	2377.44	720.092	768.451	720.092	4232.6
718.283	2412.28	718.283	743.808	718.283	4248
716.475	2409.03	716.475	823.856	716.475	4233.48
714.664	2424.82	714.664	744.842	714.664	4346.73
712.854	2466.41	712.854	792.242	712.854	4213.96
711.043	2449.57	711.043	790.71	711.043	4187.23
709.232	2451.75	709.232	797.329	709.232	4218.92
707.42	2449.86	707.42	795.797	707.42	4231.58
705.609	2438.46	705.609	780.689	705.609	4086.74
703.797	2446.08	703.797	792.735	703.797	4136.07
701.984	2493.04	701.984	823.776	701.984	4101.24
700.17	2453.15	700.17	824.953	700.17	4005.37
698.357	2463.47	698.357	857.33	698.357	4104.88
696.543	2494.12	696.543	834.087	696.543	4163.65
694.729	2450.19	694.729	831.193	694.729	4122.07
692.914	2422.54	692.914	839.146	692.914	4047.96
691.1	2546.71	691.1	840.318	691.1	4118.91
689.285	2479.75	689.285	840.134	689.285	4116.66
687.469	2476.5	687.469	822.339	687.469	4144.21
685.652	2459.71	685.652	846.54	685.652	4091.83
683.836	2513.34	683.836	907.292	683.836	4138.34
682.018	2441.03	682.018	875.955	682.018	4027.77
680.201	2510.88	680.201	890.653	680.201	3953.8
678.383	2492.74	678.383	899.932	678.383	4034.13
676.564	2493.55	676.564	853.734	676.564	4034.6
674.746	2610.69	674.746	906.302	674.746	3928.21
672.928	2520.86	672.928	908.809	672.928	4076.12
671.107	2604.14	671.107	949.173	671.107	4008.97
669.289	2529.22	669.289	925.985	669.289	4010.8
667.469	2623.28	667.469	904.159	667.469	4062.63
665.648	2587.57	665.648	935.039	665.648	3971.21
663.826	2578.9	663.826	987.52	663.826	4029.78
662.006	2529.71	662.006	987.304	662.006	3961.37
660.184	2622.33	660.184	1001.94	660.184	4038.83
658.361	2647.41	658.361	1003.07	658.361	4017.69
656.539	2673.83	656.539	1013.65	656.539	3952.03
654.715	2663.8	654.715	1030.97	654.715	4096.9
652.893	2672.66	652.893	1044.24	652.893	4005.61
651.068	2716.58	651.068	1092.57	651.068	3972.36
649.244	2775.33	649.244	1093.68	649.244	3966.1
647.42	2851.57	647.42	1141.98	647.42	3971.97
645.596	2732.33	645.596	1125.55	645.596	4015.59
643.77	2858.41	643.77	1154.95	643.77	3978.32
641.943	2790.41	641.943	1178.95	641.943	3969.37
640.117	2877.36	640.117	1264.91	640.117	3987.36
638.291	2843.06	638.291	1241.74	638.291	3915.11
636.465	2894.96	636.465	1271.09	636.465	4066.4
634.637	2954.9	634.637	1257.35	634.637	4017.05
632.809	2893.69	632.809	1292.07	632.809	3997.33
630.98	2948.22	630.98	1295.82	630.98	4024.71
629.152	3040.41	629.152	1292.84	629.152	3975.4
627.322	3038.39	627.322	1257.59	627.322	3974.53
625.494	3043.11	625.494	1285.56	625.494	4040.89
623.664	2936.23	623.664	1316.2	623.664	3975.47
621.834	2988.01	621.834	1295.75	621.834	4052.56
620.004	2969.89	620.004	1302.18	620.004	3940.14
618.172	2993.42	618.172	1279.05	618.172	4003.76
616.342	2971.27	616.342	1292.21	616.342	4027.07
614.51	3014.94	614.51	1230.15	614.51	4083.93
612.678	2986.08	612.678	1227.19	612.678	4003.82
610.844	2945.16	610.844	1224.24	610.844	3998.91
609.012	2975.38	609.012	1222.63	609.012	3987.3
607.178	3052.55	607.178	1210.29	607.178	3930.07
605.344	2994.2	605.344	1173.8	605.344	3961.41
603.51	2973.42	603.51	1204.39	603.51	3959.2
601.676	2890.97	601.676	1204.13	601.676	4011.96
599.84	2980.16	599.84	1185.09	599.84	3973.55
598.006	2974.15	598.006	1204.94	598.006	3925.77
596.17	2939.99	596.17	1145.71	596.17	3871.3
594.332	2933.99	594.332	1169.58	594.332	3878.49
592.496	3035.14	592.496	1155.93	592.496	3960.69
590.66	2903.24	590.66	1173.08	590.66	3978.57
588.822	2907.96	588.822	1191.57	588.822	3954.93
586.984	2879.21	586.984	1139.1	586.984	4079.89
585.146	2929.43	585.146	1145.54	585.146	3914.39
583.307	2875.27	583.307	1119.87	583.307	4031.27
581.469	2837.19	581.469	1110.26	581.469	3992.93
579.629	2827.2	579.629	1116.7	579.629	3962.63
577.789	2886.75	577.789	1107.1	577.789	3878.86
575.949	2876.76	575.949	1110.87	575.949	3856.62
574.107	2873.45	574.107	1141.36	574.107	3941.31
572.268	2816.7	572.268	1110.38	572.268	3818.85
570.426	2845.48	570.426	1123.5	570.426	3903.51
568.584	2798.1	568.584	1136.6	568.584	3883.96
566.742	2737.4	566.742	1137.69	566.742	3833.7
564.898	2827.58	564.898	1150.79	564.898	3866.23
563.057	2829.63	563.057	1127.85	563.057	3842.69
561.213	2787.64	561.213	1099.58	561.213	3887.22
559.369	2759.01	559.369	1115.34	559.369	3780.96
557.523	2791.75	557.523	1099.09	557.523	3813.48
555.68	2700.45	555.68	1089.52	555.68	3805.97
553.834	2781.19	553.834	1059.95	553.834	3774.47
551.988	2645.95	551.988	1087.7	551.988	3764.31
550.143	2714.67	550.143	1060.81	550.143	3715.51
548.297	2702.08	548.297	1055.25	548.297	3774.65
546.449	2780.08	546.449	1064.34	546.449	3704.55
544.604	2694.23	544.604	1092.08	544.604	3675.77
542.756	2716.27	542.756	1087.84	542.756	3690.94
540.908	2695.71	540.908	1054.32	540.908	3752.69
539.059	2748.35	539.059	1067.4	539.059	3722.59
537.211	2711.82	537.211	955.391	537.211	3764.35
535.361	2651.36	535.361	1019.04	535.361	3621.17
533.512	2646.79	533.512	1021.47	533.512	3701.51
531.662	2699.39	531.662	1067.79	531.662	3612.93
529.811	2704.12	529.811	1005.07	529.811	3605.49
527.961	2621.11	527.961	999.533	527.961	3627.29
526.109	2583.33	526.109	1052.47	526.109	3638.45
524.258	2673.1	524.258	1072.16	524.258	3515.42
522.406	2683.14	522.406	1042.71	522.406	3598.33
520.553	2605.53	520.553	1001.31	520.553	3588.24
518.701	2537.24	518.701	1021	518.701	3596.75
516.848	2632.26	516.848	1016.8	516.848	3573.39
514.994	2618.41	514.994	982.068	514.994	3504.92
513.139	2593.95	513.139	987.159	513.139	3517.42
511.285	2611.95	511.285	1016.13	511.285	3565.72
509.43	2567.6	509.43	1013.25	509.43	3553
507.574	2529.91	507.574	1027.61	507.574	3500.51
505.719	2610.22	505.719	1008.83	505.719	3591.21
503.863	2667.96	503.863	1035.11	503.863	3555.96
502.006	2602.45	502.006	1037.53	502.006	3583
500.15	2597.9	500.15	1037.3	500.15	3645.8
498.293	2582.76	498.293	1042.37	498.293	3589.37
496.436	2617.94	496.436	1069.95	496.436	3616.39
494.576	2691.5	494.576	999.549	494.576	3640.74
492.719	2664.44	492.719	1046.98	492.719	3728.62
490.859	2711.49	490.859	1066.6	490.859	3825.73
489	2757.2	489	1070.33	489	3921.46
487.141	2798.92	487.141	1113.75	487.141	3875.63
485.279	2799.62	485.279	1087.05	485.279	4020.24
483.42	2875.69	483.42	1114.58	483.42	4148.93
481.559	2935.86	481.559	1147.38	481.559	4274.91
479.697	2997.33	479.697	1227.74	479.697	4588.5
477.834	3238.46	477.834	1178.58	477.834	4859.67
475.973	3270.77	475.973	1190.21	475.973	5169.03
474.109	3366.46	474.109	1246.74	474.109	5743.72
472.246	3549.25	472.246	1266.27	472.246	6256.09
470.383	3630.32	470.383	1309.55	470.383	6925.33
468.52	3925.16	468.52	1300.03	468.52	7615.39
466.654	4098.47	466.654	1348.56	466.654	8200.9
464.791	4220.25	464.791	1375.97	464.791	8210.96
462.926	4316.92	462.926	1432.38	462.926	8027.13
461.061	4293.55	461.061	1424.15	461.061	7554.6
459.193	4305.79	459.193	1367.15	459.193	6835.74
457.328	4162.49	457.328	1377.39	457.328	6075.02
455.461	4132.58	455.461	1304.61	455.461	5524.16
453.594	3976.2	453.594	1354.38	453.594	5097.39
451.727	3809.35	451.727	1340.91	451.727	4834.14
449.857	3643.9	449.857	1345.89	449.857	4465.65
447.99	3474.57	447.99	1285.02	447.99	4444.92
446.121	3421.14	446.121	1249.2	446.121	4106.95
444.252	3341.43	444.252	1200.23	444.252	3941.54
442.381	3213.06	442.381	1207.86	442.381	3913.04
440.512	3130.79	440.512	1195.75	440.512	3847.72
438.641	2982.8	438.641	1179.71	438.641	3794.26
436.77	3005.81	436.77	1116.33	436.77	3771.07
434.898	2942.05	434.898	1108.2	434.898	3687.42
433.027	2829.68	433.027	1092.18	433.027	3481.57
431.154	2863.22	431.154	1094.57	431.154	3507.08
429.283	2765.37	429.283	1129.79	429.283	3485.29
427.41	2727.98	427.41	1090.14	427.41	3555.44
425.537	2814.05	425.537	1146.37	425.537	3508.69
423.662	2678.2	423.662	1081.78	423.662	3383.2
421.789	2672.36	421.789	1076.29	421.789	3326.01
419.914	2591.72	419.914	1053.75	419.914	3260.97
418.039	2661.99	418.039	1056.14	418.039	3349.47
416.164	2593.2	416.164	1105.75	416.164	3260.84
414.287	2612.29	414.287	1083.21	414.287	3250.94
412.41	2644.49	412.41	1043.64	412.41	3214.82
410.535	2588.85	410.535	1034.23	410.535	3283.58
408.656	2525.38	408.656	1041.86	408.656	3238.3
406.779	2471.1	406.779	1073.08	406.779	3250.68
404.902	2516.4	404.902	1025.68	404.902	3159.58
403.023	2518.46	403.023	1030.7	403.023	3131.38
401.145	2490.41	401.145	966.309	401.145	3125.45
399.266	2394.29	399.266	1030.24	399.266	3105.12
397.387	2477.52	397.387	1045.72	397.387	3121.44
395.506	2556.79	395.506	1007.54	395.506	3055.33
393.625	2438.49	393.625	987.692	393.625	3089.97
391.744	2430.1	391.744	1000.55	391.744	3102.37
389.863	2366.8	389.863	1006.87	389.863	3063.76
387.982	2341.43	387.982	1018.41	387.982	3005.56
386.1	2343.53	386.1	921.465	386.1	2994.44
384.217	2378.29	384.217	978.758	384.217	2968.94
382.334	2299.38	382.334	985.074	382.334	3040.14
380.451	2330.22	380.451	963.957	380.451	3073.43
378.566	2312.72	378.566	938.931	378.566	2951.3
376.682	2304.38	376.682	949.168	376.682	2945.42
374.799	2235.99	374.799	984.201	374.799	3062.25
372.912	2239.41	372.912	912.207	372.912	2928.46
371.027	2313.28	371.027	966.803	371.027	2901.71
369.141	2217.54	369.141	947.022	369.141	2951.94
367.256	2270.52	367.256	902.471	367.256	2910.86
365.369	2202.22	365.369	923.132	365.369	2905
363.48	2192.6	363.48	963.338	363.48	2843.09
361.594	2327.66	361.594	964.428	361.594	2921.96
359.705	2215.09	359.705	942.063	359.705	2886.13
357.818	2249.77	357.818	952.276	357.818	2851.62
355.93	2227.13	355.93	972.903	355.93	2860.1
354.039	2184.97	354.039	928.415	354.039	2884.21
352.15	2252.18	352.15	949.038	352.15	2827.59
350.26	2236.06	350.26	985.271	350.26	2837.37
348.369	2261.59	348.369	960.328	348.369	2772.98
346.479	2223.36	346.479	1000.45	346.479	2886.85
344.588	2255.38	344.588	998.922	344.588	2687.2
342.695	2254.88	342.695	973.993	342.695	2795.84
340.803	2240.08	340.803	973.777	340.803	2701.61
338.91	2182.39	338.91	1012.55	338.91	2730.91
337.018	2185.8	337.018	977.243	337.018	2819.97
335.125	2172.32	335.125	974.427	335.125	2732.29
333.23	2245.88	333.23	957.325	333.23	2744.68
331.336	2172.66	331.336	996.072	331.336	2712.9
329.441	2246.18	329.441	916.65	329.441	2738.26
327.547	2254.77	327.547	941.11	327.547	2744.15
325.65	2191.97	325.65	933.114	325.65	2692.92
323.756	2247.28	323.756	926.419	323.756	2659.89
321.859	2215.65	321.859	975.507	321.859	2757.88
319.961	2155.5	319.961	980.478	319.961	2700.21
318.064	2166.69	318.064	959.514	318.064	2693.12
316.166	2199.91	316.166	974.857	316.166	2737.9
314.27	2177.39	314.27	975.936	314.27	2681.56
312.371	2182.09	312.371	1032.73	312.371	2660.23
310.471	2173.83	310.471	1011.78	310.471	2644.09
308.572	2200.54	308.572	1011.55	308.572	2573.56
306.672	2241.49	306.672	1032.04	306.672	2694.71
304.771	2218.98	304.771	1064.18	304.771	2625.5
302.871	2262.5	302.871	1062.65	302.871	2631.38
300.971	2174	300.971	1098.65	300.971	2650.21
299.068	2154.11	299.068	1115.22	299.068	2623.74
297.168	2262.28	297.168	1187.41	297.168	2652.91
295.266	2246.26	295.266	1246.63	295.266	2649.73
293.363	2191.46	293.363	1101.55	293.363	2561.23
291.459	2128.93	291.459	1101.3	291.459	2576.17
289.555	2287.41	289.555	1101.06	289.555	2620.83
287.652	2273.98	287.652	1131.82	287.652	2571.14
285.748	2179.17	285.748	1096.69	285.748	2600.28
283.842	2232.93	283.842	1068.04	283.842	2572.58
281.938	2219.52	281.938	1085.87	281.938	2632.69
280.031	2274.53	280.031	1026.25	280.031	2648.89
278.125	2246.92	278.125	1015.7	278.125	2566.99
276.219	2189.65	276.219	996.117	276.219	2609
274.312	2245.92	274.312	1041.05	274.312	2587.78
272.404	2253.16	272.404	1007.28	272.404	2542.06
270.496	2194.63	270.496	972.241	270.496	2631.76
268.588	2267.63	268.588	974.603	268.588	2543.51
266.68	2222.01	266.68	1031.1	266.68	2617.7
264.771	2226.67	264.771	962.571	264.771	2553.97
262.861	2228.75	262.861	952.05	262.861	2518.62
260.951	2163.85	260.951	945.398	260.951	2494.87
259.041	2238.06	259.041	1007	259.041	2484.01
257.131	2170.61	257.131	978.45	257.131	2560.71
255.219	2271.81	255.219	965.36	255.219	2482.91
253.307	2246.86	253.307	997.317	253.307	2496.51
251.395	2238.64	251.395	955.924	251.395	2506.24
249.482	2248.43	249.482	1017.45	249.482	2517.26
247.57	2246.64	247.57	1032.66	247.57	2510.27
245.656	2296.28	245.656	1051.71	245.656	2508.42
243.742	2388.32	243.742	1038.62	243.742	2510.44
241.828	2355.66	241.828	1020.4	241.828	2551
239.914	2379.55	239.914	1083.13	239.914	2451.5
238	2289.1	238	1127.85	238	2507.47
236.084	2360.5	236.084	1126.31	236.084	2452.97
234.168	2415.19	234.168	1155.59	234.168	2460.13
232.252	2457.01	232.252	1224.65	232.252	2512.21
230.334	2507.8	230.334	1238.5	230.334	2437.21
228.418	2511.09	228.418	1299.81	228.418	2437.95
226.5	2602.89	226.5	1418.83	226.5	2402.77
224.582	2711.33	224.582	1544.2	224.582	2416.34
222.664	2785.1	222.664	1560.53	222.664	2450.42
220.744	2635.76	220.744	1662.74	220.744	2367.83
218.824	2731.3	218.824	1593.15	218.824	2408.31
216.906	2837.05	216.906	1629.96	216.906	2359.08
214.984	2710.87	214.984	1568.1	214.984	2352.15
213.064	2673.12	213.064	1504.99	213.064	2413.1
211.143	2625.14	211.143	1406.05	211.143	2322.93
209.223	2627.11	209.223	1390.37	209.223	2483.72
207.301	2535.65	207.301	1351.66	207.301	2347.49
205.377	2554.27	205.377	1353.92	205.377	2400.71
203.455	2561.38	203.455	1370.25	203.455	2412.97
201.531	2578.71	201.531	1321.34	201.531	2344.64
199.607	2510.36	199.607	1338.94	199.607	2272.5
197.684	2631.26	197.684	1306.68	197.684	2379.39
195.76	2571.87	195.76	1312.78	195.76	2321.33
193.834	2540.63	193.834	1266.48	193.834	2309.31
191.91	2523.45	191.91	1300.69	191.91	2330.52
189.984	2519.05	189.984	1297.85	189.984	2358.1
188.057	2512.1	188.057	1234.98	188.057	2231.13
186.131	2443.87	186.131	1315.14	186.131	2281.71
184.203	2493.11	184.203	1203.79	184.203	2279.92
182.275	2390.45	182.275	1197.14	182.275	2358.54
180.348	2337.6	180.348	1171.35	180.348	2278.9
178.42	2437.85	178.42	1154.5	178.42	2284.77
176.49	2424.55	176.49	1135.11	176.49	2309.77
174.562	2426.56	174.562	1183.32	174.562	2263.35
172.633	2364.83	172.633	1175.4	172.633	2280.69
170.703	2366.85	170.703	1126.7	170.703	2220.27
168.771	2363.77	168.771	1130.28	168.771	2259.28
166.84	2393.81	166.84	1114.73	166.84	2285.52
164.91	2440.4	164.91	1114.48	164.91	2300.3
162.977	2422.03	162.977	1177.91	162.977	2303.6
161.045	2469.87	161.045	1161.09	161.045	2255.98
159.113	2452.77	159.113	1252.48	159.113	2274.57
157.18	2445.85	157.18	1214.02	157.18	2291.87
155.246	2502.56	155.246	1198.48	155.246	2342.25
153.312	2573.23	153.312	1214.75	153.312	2308.65
151.377	2509.07	151.377	1211.93	151.377	2292.88
149.443	2607.67	149.443	1277.77	149.443	2275.83
147.508	2558.79	147.508	1313.08	147.508	2310.92
145.572	2625.57	145.572	1239.07	145.572	2268.46
143.635	2551.29	143.635	1285.81	143.635	2293.36
141.699	2578.66	141.699	1234.71	141.699	2252.2
139.762	2491.72	139.762	1239.51	139.762	2227.57
137.824	2489.89	137.824	1213.84	137.824	2270.24
135.887	2444.91	135.887	1217.38	135.887	2224.03
133.947	2434.21	133.947	1194.26	133.947	2265.41
132.01	2442.54	132.01	1141.97	132.01	2256.02
130.07	2466.1	130.07	1136.64	130.07	2199.7
128.131	2421.15	128.131	1151.6	128.131	2317.15
126.191	2510.64	126.191	1213.47	126.191	2298.88
124.25	2537.96	124.25	1144.75	124.25	2252.73
122.309	2470.22	122.309	1172.37	122.309	2302.92
120.367	2503.88	120.367	1178.45	120.367	2279.59
118.426	2565.39	118.426	1169.31	118.426	2304.42
116.484	2590.15	116.484	1179.18	116.484	2240.57
114.541	2540.18	114.541	1237.17	114.541	2210.95
112.598	2520.62	112.598	1219.17	112.598	2248.43
110.654	2585.87	110.654	1234.08	110.654	2220.08
108.711	2504.3	108.711	1203.43	108.711	2152.51
106.766	2546.76	106.766	1195.57	106.766	2117.87
104.82	2326.1	104.82	1090.32	104.82	1956.76
102.875	2237.05	102.875	1085.02	102.875	1884.23
--	--	--	--	--	--
--	--	--	--	--	--
--	--	--	--	--	--
--	--	--	--	--	--
--	--	--	--	--	--
--	--	--	--	--	--
--	--	--	--	--	--
--	--	--	--	--	--
--	--	--	--	--	--
--	--	--	--	--	--
--	--	--	--	--	--
--	--	--	--	--	--
--	--	--	--	--	--
--	--	--	--	--	--
--	--	--	--	--	--
--	--	--	--	--	--
--	--	--	--	--	--
--	--	--	--	--	--
--	--	--	--	--	--
--	--	--	--	--	--
--	--	--	--	--	--
--	--	--	--	--	--
--	--	--	--	--	--
--	--	--	--	--	--
--	--	--	--	--	--
--	--	--	--	--	--
--	--	--	--	--	--
--	--	--	--	--	--
--	--	--	--	--	--
--	--	--	--	--	--
--	--	--	--	--	--
--	--	--	--	--	--
--	--	--	--	--	--
--	--	--	--	--	--
--	--	--	--	--	--
--	--	--	--	--	--
--	--	--	--	--	--
--	--	--	--	--	--
--	--	--	--	--	--
--	--	--	--	--	--
--	--	--	--	--	--
--	--	--	--	--	--
--	--	--	--	--	--
--	--	--	--	--	--
--	--	--	--	--	--
--	--	--	--	--	--
--	--	--	--	--	--
--	--	--	--	--	--
--	--	--	--	--	--
--	--	--	--	--	--
--	--	--	--	--	--
--	--	--	--	--	--
--	--	--	--	--	--
--	--	--	--	--	--
--	--	--	--	--	--
--	--	--	--	--	--
--	--	--	--	--	--
--	--	--	--	--	--
--	--	--	--	--	--
--	--	--	--	--	--
--	--	--	--	--	--
--	--	--	--	--	--
--	--	--	--	--	--
--	--	--	--	--	--
--	--	--	--	--	--
--	--	--	--	--	--
--	--	--	--	--	--
--	--	--	--	--	--
--	--	--	--	--	--
--	--	--	--	--	--
--	--	--	--	--	--
--	--	--	--	--	--
--	--	--	--	--	--
--	--	--	--	--	--
--	--	--	--	--	--
--	--	--	--	--	--
--	--	--	--	--	--
--	--	--	--	--	--
--	--	--	--	--	--
--	--	--	--	--	--
--	--	--	--	--	--
--	--	--	--	--	--
--	--	--	--	--	--
--	--	--	--	--	--
--	--	--	--	--	--
--	--	--	--	--	--
--	--	--	--	--	--
--	--	--	--	--	--
--	--	--	--	--	--
--	--	--	--	--	--
--	--	--	--	--	--
--	--	--	--	--	--
--	--	--	--	--	--
--	--	--	--	--	--
--	--	--	--	--	--
--	--	--	--	--	--
--	--	--	--	--	--
--	--	--	--	--	--
--	--	--	--	--	--
--	--	--	--	--	--
--	--	--	--	--	--
--	--	--	--	--	--
--	--	--	--	--	--
--	--	--	--	--	--
--	--	--	--	--	--
--	--	--	--	--	--
--	--	--	--	--	--
--	--	--	--	--	--
--	--	--	--	--	--
--	--	--	--	--	--
--	--	--	--	--	--
--	--	--	--	--	--
--	--	--	--	--	--
--	--	--	--	--	--
--	--	--	--	--	--
--	--	--	--	--	--
--	--	--	--	--	--
--	--	--	--	--	--
--	--	--	--	--	--
--	--	--	--	--	--
--	--	--	--	--	--
--	--	--	--	--	--
--	--	--	--	--	--
--	--	--	--	--	--
--	--	--	--	--	--
--	--	--	--	--	--
--	--	--	--	--	--
--	--	--	--	--	--
--	--	--	--	--	--
--	--	--	--	--	--
--	--	--	--	--	--
--	--	--	--	--	--
--	--	--	--	--	--
--	--	--	--	--	--
--	--	--	--	--	--
--	--	--	--	--	--
--	--	--	--	--	--
--	--	--	--	--	--
--	--	--	--	--	--
--	--	--	--	--	--
--	--	--	--	--	--
--	--	--	--	--	--
--	--	--	--	--	--
--	--	--	--	--	--
--	--	--	--	--	--
--	--	--	--	--	--
--	--	--	--	--	--
--	--	--	--	--	--
--	--	--	--	--	--
--	--	--	--	--	--
--	--	--	--	--	--
--	--	--	--	--	--
--	--	--	--	--	--
--	--	--	--	--	--
--	--	--	--	--	--
--	--	--	--	--	--
--	--	--	--	--	--
--	--	--	--	--	--
--	--	--	--	--	--
--	--	--	--	--	--
--	--	--	--	--	--
--	--	--	--	--	--
--	--	--	--	--	--
--	--	--	--	--	--
--	--	--	--	--	--
--	--	--	--	--	--
--	--	--	--	--	--
--	--	--	--	--	--
--	--	--	--	--	--
--	--	--	--	--	--
--	--	--	--	--	--
--	--	--	--	--	--
--	--	--	--	--	--
--	--	--	--	--	--
--	--	--	--	--	--
--	--	--	--	--	--
--	--	--	--	--	--
--	--	--	--	--	--
--	--	--	--	--	--
--	--	--	--	--	--
--	--	--	--	--	--
--	--	--	--	--	--
--	--	--	--	--	--
--	--	--	--	--	--
--	--	--	--	--	--
--	--	--	--	--	--
--	--	--	--	--	--
--	--	--	--	--	--
--	--	--	--	--	--
--	--	--	--	--	--
--	--	--	--	--	--
--	--	--	--	--	--
--	--	--	--	--	--
--	--	--	--	--	--
--	--	--	--	--	--
--	--	--	--	--	--
--	--	--	--	--	--
--	--	--	--	--	--
--	--	--	--	--	--
--	--	--	--	--	--
--	--	--	--	--	--
--	--	--	--	--	--
--	--	--	--	--	--
--	--	--	--	--	--
--	--	--	--	--	--
--	--	--	--	--	--
--	--	--	--	--	--
--	--	--	--	--	--
--	--	--	--	--	--
--	--	--	--	--	--
--	--	--	--	--	--
--	--	--	--	--	--
--	--	--	--	--	--
--	--	--	--	--	--
--	--	--	--	--	--
--	--	--	--	--	--
--	--	--	--	--	--
--	--	--	--	--	--
--	--	--	--	--	--
--	--	--	--	--	--
--	--	--	--	--	--
--	--	--	--	--	--
--	--	--	--	--	--
--	--	--	--	--	--
--	--	--	--	--	--
--	--	--	--	--	--
--	--	--	--	--	--
--	--	--	--	--	--
--	--	--	--	--	--
--	--	--	--	--	--
--	--	--	--	--	--
--	--	--	--	--	--
--	--	--	--	--	--
--	--	--	--	--	--
--	--	--	--	--	--
--	--	--	--	--	--
--	--	--	--	--	--
--	--	--	--	--	--
--	--	--	--	--	--
--	--	--	--	--	--
--	--	--	--	--	--
--	--	--	--	--	--
--	--	--	--	--	--
--	--	--	--	--	--
--	--	--	--	--	--
--	--	--	--	--	--
--	--	--	--	--	--
--	--	--	--	--	--
--	--	--	--	--	--
--	--	--	--	--	--
--	--	--	--	--	--
--	--	--	--	--	--
--	--	--	--	--	--
--	--	--	--	--	--
--	--	--	--	--	--
--	--	--	--	--	--
--	--	--	--	--	--
--	--	--	--	--	--
--	--	--	--	--	--
--	--	--	--	--	--
--	--	--	--	--	--
--	--	--	--	--	--
--	--	--	--	--	--
--	--	--	--	--	--
--	--	--	--	--	--
--	--	--	--	--	--
--	--	--	--	--	--
--	--	--	--	--	--
--	--	--	--	--	--
--	--	--	--	--	--
--	--	--	--	--	--
--	--	--	--	--	--
--	--	--	--	--	--
--	--	--	--	--	--
--	--	--	--	--	--
--	--	--	--	--	--
--	--	--	--	--	--
--	--	--	--	--	--
--	--	--	--	--	--
--	--	--	--	--	--
--	--	--	--	--	--
--	--	--	--	--	--
--	--	--	--	--	--
--	--	--	--	--	--
--	--	--	--	--	--
--	--	--	--	--	--
--	--	--	--	--	--
--	--	--	--	--	--
--	--	--	--	--	--
--	--	--	--	--	--
--	--	--	--	--	--
--	--	--	--	--	--
--	--	--	--	--	--
--	--	--	--	--	--
--	--	--	--	--	--
--	--	--	--	--	--
--	--	--	--	--	--
--	--	--	--	--	--
--	--	--	--	--	--
--	--	--	--	--	--
--	--	--	--	--	--
--	--	--	--	--	--
--	--	--	--	--	--
--	--	--	--	--	--
--	--	--	--	--	--
--	--	--	--	--	--
--	--	--	--	--	--
--	--	--	--	--	--
--	--	--	--	--	--
--	--	--	--	--	--
--	--	--	--	--	--
--	--	--	--	--	--
--	--	--	--	--	--
--	--	--	--	--	--
--	--	--	--	--	--
--	--	--	--	--	--
--	--	--	--	--	--
--	--	--	--	--	--
--	--	--	--	--	--
--	--	--	--	--	--
--	--	--	--	--	--
--	--	--	--	--	--
--	--	--	--	--	--
--	--	--	--	--	--
--	--	--	--	--	--
--	--	--	--	--	--
--	--	--	--	--	--
--	--	--	--	--	--
--	--	--	--	--	--
--	--	--	--	--	--
--	--	--	--	--	--
--	--	--	--	--	--
--	--	--	--	--	--
--	--	--	--	--	--
--	--	--	--	--	--
--	--	--	--	--	--
--	--	--	--	--	--
--	--	--	--	--	--
--	--	--	--	--	--
--	--	--	--	--	--
--	--	--	--	--	--
--	--	--	--	--	--
--	--	--	--	--	--
--	--	--	--	--	--
--	--	--	--	--	--
--	--	--	--	--	--
--	--	--	--	--	--
--	--	--	--	--	--
--	--	--	--	--	--
--	--	--	--	--	--
--	--	--	--	--	--
--	--	--	--	--	--
--	--	--	--	--	--
--	--	--	--	--	--
--	--	--	--	--	--
--	--	--	--	--	--
--	--	--	--	--	--
--	--	--	--	--	--
--	--	--	--	--	--
--	--	--	--	--	--
--	--	--	--	--	--
--	--	--	--	--	--
--	--	--	--	--	--
--	--	--	--	--	--
--	--	--	--	--	--
--	--	--	--	--	--
--	--	--	--	--	--
--	--	--	--	--	--
--	--	--	--	--	--
--	--	--	--	--	--
--	--	--	--	--	--
--	--	--	--	--	--
--	--	--	--	--	--
--	--	--	--	--	--
--	--	--	--	--	--
--	--	--	--	--	--
--	--	--	--	--	--
--	--	--	--	--	--
--	--	--	--	--	--
--	--	--	--	--	--
--	--	--	--	--	--
--	--	--	--	--	--
--	--	--	--	--	--
--	--	--	--	--	--
--	--	--	--	--	--
--	--	--	--	--	--
--	--	--	--	--	--
--	--	--	--	--	--
--	--	--	--	--	--
--	--	--	--	--	--
--	--	--	--	--	--
--	--	--	--	--	--
--	--	--	--	--	--
--	--	--	--	--	--
--	--	--	--	--	--
--	--	--	--	--	--
--	--	--	--	--	--
--	--	--	--	--	--
--	--	--	--	--	--
--	--	--	--	--	--
--	--	--	--	--	--
--	--	--	--	--	--
--	--	--	--	--	--
--	--	--	--	--	--
--	--	--	--	--	--
--	--	--	--	--	--
--	--	--	--	--	--
--	--	--	--	--	--
--	--	--	--	--	--
--	--	--	--	--	--
--	--	--	--	--	--
--	--	--	--	--	--
--	--	--	--	--	--
--	--	--	--	--	--
--	--	--	--	--	--
--	--	--	--	--	--
--	--	--	--	--	--
--	--	--	--	--	--
--	--	--	--	--	--
--	--	--	--	--	--
--	--	--	--	--	--
--	--	--	--	--	--
--	--	--	--	--	--
--	--	--	--	--	--
--	--	--	--	--	--
--	--	--	--	--	--
--	--	--	--	--	--
--	--	--	--	--	--
--	--	--	--	--	--
--	--	--	--	--	--
--	--	--	--	--	--
--	--	--	--	--	--
--	--	--	--	--	--
--	--	--	--	--	--
--	--	--	--	--	--
--	--	--	--	--	--
--	--	--	--	--	--
--	--	--	--	--	--
--	--	--	--	--	--
--	--	--	--	--	--
--	--	--	--	--	--
--	--	--	--	--	--
--	--	--	--	--	--
--	--	--	--	--	--
--	--	--	--	--	--
--	--	--	--	--	--
--	--	--	--	--	--
--	--	--	--	--	--
--	--	--	--	--	--
--	--	--	--	--	--
--	--	--	--	--	--
--	--	--	--	--	--
--	--	--	--	--	--
--	--	--	--	--	--
--	--	--	--	--	--
--	--	--	--	--	--
--	--	--	--	--	--
--	--	--	--	--	--
--	--	--	--	--	--
--	--	--	--	--	--
--	--	--	--	--	--
--	--	--	--	--	--
--	--	--	--	--	--
--	--	--	--	--	--
--	--	--	--	--	--
--	--	--	--	--	--
--	--	--	--	--	--
--	--	--	--	--	--
--	--	--	--	--	--
--	--	--	--	--	--
--	--	--	--	--	--
--	--	--	--	--	--
--	--	--	--	--	--
--	--	--	--	--	--
--	--	--	--	--	--
--	--	--	--	--	--
--	--	--	--	--	--
--	--	--	--	--	--
--	--	--	--	--	--
--	--	--	--	--	--
--	--	--	--	--	--
--	--	--	--	--	--
--	--	--	--	--	--
--	--	--	--	--	--
--	--	--	--	--	--
--	--	--	--	--	--
--	--	--	--	--	--
--	--	--	--	--	--
--	--	--	--	--	--
--	--	--	--	--	--
--	--	--	--	--	--
--	--	--	--	--	--
--	--	--	--	--	--
--	--	--	--	--	--
--	--	--	--	--	--
--	--	--	--	--	--
--	--	--	--	--	--
--	--	--	--	--	--
--	--	--	--	--	--
--	--	--	--	--	--
--	--	--	--	--	--
--	--	--	--	--	--
--	--	--	--	--	--
--	--	--	--	--	--
--	--	--	--	--	--
--	--	--	--	--	--
--	--	--	--	--	--
--	--	--	--	--	--
--	--	--	--	--	--
--	--	--	--	--	--
--	--	--	--	--	--
--	--	--	--	--	--
--	--	--	--	--	--
--	--	--	--	--	--
--	--	--	--	--	--
--	--	--	--	--	--
--	--	--	--	--	--
--	--	--	--	--	--
--	--	--	--	--	--
--	--	--	--	--	--
--	--	--	--	--	--
--	--	--	--	--	--
--	--	--	--	--	--
--	--	--	--	--	--
--	--	--	--	--	--
--	--	--	--	--	--
--	--	--	--	--	--
--	--	--	--	--	--
--	--	--	--	--	--
--	--	--	--	--	--
--	--	--	--	--	--
--	--	--	--	--	--
--	--	--	--	--	--
--	--	--	--	--	--
--	--	--	--	--	--
--	--	--	--	--	--
--	--	--	--	--	--
--	--	--	--	--	--
--	--	--	--	--	--
--	--	--	--	--	--
--	--	--	--	--	--
--	--	--	--	--	--
--	--	--	--	--	--
--	--	--	--	--	--
--	--	--	--	--	--
--	--	--	--	--	--
--	--	--	--	--	--
--	--	--	--	--	--
--	--	--	--	--	--
--	--	--	--	--	--
--	--	--	--	--	--
--	--	--	--	--	--
--	--	--	--	--	--
--	--	--	--	--	--
--	--	--	--	--	--
--	--	--	--	--	--
--	--	--	--	--	--
--	--	--	--	--	--
--	--	--	--	--	--
--	--	--	--	--	--
--	--	--	--	--	--
--	--	--	--	--	--
--	--	--	--	--	--
--	--	--	--	--	--
--	--	--	--	--	--
--	--	--	--	--	--
--	--	--	--	--	--
--	--	--	--	--	--
--	--	--	--	--	--
--	--	--	--	--	--
--	--	--	--	--	--
--	--	--	--	--	--
--	--	--	--	--	--
--	--	--	--	--	--
--	--	--	--	--	--
--	--	--	--	--	--
--	--	--	--	--	--
--	--	--	--	--	--
--	--	--	--	--	--
--	--	--	--	--	--
--	--	--	--	--	--
--	--	--	--	--	--
--	--	--	--	--	--
--	--	--	--	--	--
--	--	--	--	--	--
--	--	--	--	--	--
--	--	--	--	--	--
--	--	--	--	--	--
--	--	--	--	--	--
--	--	--	--	--	--
--	--	--	--	--	--
--	--	--	--	--	--
--	--	--	--	--	--
--	--	--	--	--	--
--	--	--	--	--	--
--	--	--	--	--	--
--	--	--	--	--	--
--	--	--	--	--	--
--	--	--	--	--	--
--	--	--	--	--	--
--	--	--	--	--	--
--	--	--	--	--	--
--	--	--	--	--	--
--	--	--	--	--	--
--	--	--	--	--	--
--	--	--	--	--	--
--	--	--	--	--	--
--	--	--	--	--	--
--	--	--	--	--	--
--	--	--	--	--	--
--	--	--	--	--	--
--	--	--	--	--	--
--	--	--	--	--	--
--	--	--	--	--	--
--	--	--	--	--	--
--	--	--	--	--	--
--	--	--	--	--	--
--	--	--	--	--	--
--	--	--	--	--	--
--	--	--	--	--	--
--	--	--	--	--	--
--	--	--	--	--	--
--	--	--	--	--	--
--	--	--	--	--	--
--	--	--	--	--	--
--	--	--	--	--	--
--	--	--	--	--	--
--	--	--	--	--	--
--	--	--	--	--	--
--	--	--	--	--	--
--	--	--	--	--	--
--	--	--	--	--	--
--	--	--	--	--	--
--	--	--	--	--	--
--	--	--	--	--	--
--	--	--	--	--	--
--	--	--	--	--	--
--	--	--	--	--	--
--	--	--	--	--	--
--	--	--	--	--	--
--	--	--	--	--	--
--	--	--	--	--	--
--	--	--	--	--	--
--	--	--	--	--	--
--	--	--	--	--	--
--	--	--	--	--	--
--	--	--	--	--	--
--	--	--	--	--	--
--	--	--	--	--	--
--	--	--	--	--	--
--	--	--	--	--	--
--	--	--	--	--	--
--	--	--	--	--	--
--	--	--	--	--	--
--	--	--	--	--	--
--	--	--	--	--	--
--	--	--	--	--	--
--	--	--	--	--	--
--	--	--	--	--	--
--	--	--	--	--	--
--	--	--	--	--	--
--	--	--	--	--	--
--	--	--	--	--	--
--	--	--	--	--	--
--	--	--	--	--	--
--	--	--	--	--	--
--	--	--	--	--	--
--	--	--	--	--	--
--	--	--	--	--	--
--	--	--	--	--	--
--	--	--	--	--	--
--	--	--	--	--	--
--	--	--	--	--	--
--	--	--	--	--	--
--	--	--	--	--	--
--	--	--	--	--	--
--	--	--	--	--	--
--	--	--	--	--	--
--	--	--	--	--	--
--	--	--	--	--	--
--	--	--	--	--	--
--	--	--	--	--	--
--	--	--	--	--	--
--	--	--	--	--	--
--	--	--	--	--	--
--	--	--	--	--	--
--	--	--	--	--	--
--	--	--	--	--	--
--	--	--	--	--	--
--	--	--	--	--	--
--	--	--	--	--	--
--	--	--	--	--	--
--	--	--	--	--	--
--	--	--	--	--	--
--	--	--	--	--	--
--	--	--	--	--	--
--	--	--	--	--	--
--	--	--	--	--	--
--	--	--	--	--	--
--	--	--	--	--	--
--	--	--	--	--	--
--	--	--	--	--	--
--	--	--	--	--	--
--	--	--	--	--	--
--	--	--	--	--	--
--	--	--	--	--	--
--	--	--	--	--	--
--	--	--	--	--	--
--	--	--	--	--	--
--	--	--	--	--	--
--	--	--	--	--	--
--	--	--	--	--	--
--	--	--	--	--	--
--	--	--	--	--	--
--	--	--	--	--	--
--	--	--	--	--	--
--	--	--	--	--	--
--	--	--	--	--	--
--	--	--	--	--	--
--	--	--	--	--	--
--	--	--	--	--	--
--	--	--	--	--	--
--	--	--	--	--	--
--	--	--	--	--	--
--	--	--	--	--	--
--	--	--	--	--	--
--	--	--	--	--	--
--	--	--	--	--	--
--	--	--	--	--	--
--	--	--	--	--	--
--	--	--	--	--	--
--	--	--	--	--	--
--	--	--	--	--	--
--	--	--	--	--	--
--	--	--	--	--	--
--	--	--	--	--	--
--	--	--	--	--	--
--	--	--	--	--	--
--	--	--	--	--	--
--	--	--	--	--	--
--	--	--	--	--	--
--	--	--	--	--	--
--	--	--	--	--	--
--	--	--	--	--	--
--	--	--	--	--	--
--	--	--	--	--	--
--	--	--	--	--	--
--	--	--	--	--	--
--	--	--	--	--	--
--	--	--	--	--	--
--	--	--	--	--	--
--	--	--	--	--	--
--	--	--	--	--	--
--	--	--	--	--	--
--	--	--	--	--	--
--	--	--	--	--	--
--	--	--	--	--	--
--	--	--	--	--	--
--	--	--	--	--	--
--	--	--	--	--	--
--	--	--	--	--	--
--	--	--	--	--	--
--	--	--	--	--	--
--	--	--	--	--	--
--	--	--	--	--	--
--	--	--	--	--	--
--	--	--	--	--	--
--	--	--	--	--	--
--	--	--	--	--	--
--	--	--	--	--	--
--	--	--	--	--	--
--	--	--	--	--	--
--	--	--	--	--	--
--	--	--	--	--	--
--	--	--	--	--	--
--	--	--	--	--	--
--	--	--	--	--	--
--	--	--	--	--	--
--	--	--	--	--	--
--	--	--	--	--	--
--	--	--	--	--	--
--	--	--	--	--	--
--	--	--	--	--	--
--	--	--	--	--	--
--	--	--	--	--	--
--	--	--	--	--	--
--	--	--	--	--	--
--	--	--	--	--	--
--	--	--	--	--	--
--	--	--	--	--	--
--	--	--	--	--	--
--	--	--	--	--	--
--	--	--	--	--	--
--	--	--	--	--	--
--	--	--	--	--	--
--	--	--	--	--	--
--	--	--	--	--	--
--	--	--	--	--	--
--	--	--	--	--	--
--	--	--	--	--	--
--	--	--	--	--	--
--	--	--	--	--	--
--	--	--	--	--	--
--	--	--	--	--	--
--	--	--	--	--	--
--	--	--	--	--	--
--	--	--	--	--	--
--	--	--	--	--	--
--	--	--	--	--	--
--	--	--	--	--	--
--	--	--	--	--	--
--	--	--	--	--	--
--	--	--	--	--	--
--	--	--	--	--	--
--	--	--	--	--	--
--	--	--	--	--	--
--	--	--	--	--	--
--	--	--	--	--	--
--	--	--	--	--	--
--	--	--	--	--	--
--	--	--	--	--	--
--	--	--	--	--	--
--	--	--	--	--	--
--	--	--	--	--	--
--	--	--	--	--	--
--	--	--	--	--	--
--	--	--	--	--	--
--	--	--	--	--	--
--	--	--	--	--	--
--	--	--	--	--	--
--	--	--	--	--	--
--	--	--	--	--	--
--	--	--	--	--	--
--	--	--	--	--	--
--	--	--	--	--	--
--	--	--	--	--	--
--	--	--	--	--	--
--	--	--	--	--	--
--	--	--	--	--	--
--	--	--	--	--	--
--	--	--	--	--	--
--	--	--	--	--	--
--	--	--	--	--	--
--	--	--	--	--	--
--	--	--	--	--	--
--	--	--	--	--	--
--	--	--	--	--	--
--	--	--	--	--	--
--	--	--	--	--	--
--	--	--	--	--	--
--	--	--	--	--	--
--	--	--	--	--	--
--	--	--	--	--	--
--	--	--	--	--	--
--	--	--	--	--	--
--	--	--	--	--	--
--	--	--	--	--	--
--	--	--	--	--	--
--	--	--	--	--	--
--	--	--	--	--	--
--	--	--	--	--	--
--	--	--	--	--	--
--	--	--	--	--	--
--	--	--	--	--	--
--	--	--	--	--	--
--	--	--	--	--	--
--	--	--	--	--	--
--	--	--	--	--	--
--	--	--	--	--	--
--	--	--	--	--	--
--	--	--	--	--	--
--	--	--	--	--	--
--	--	--	--	--	--
--	--	--	--	--	--
--	--	--	--	--	--
--	--	--	--	--	--
--	--	--	--	--	--
--	--	--	--	--	--
--	--	--	--	--	--
--	--	--	--	--	--
--	--	--	--	--	--
--	--	--	--	--	--
--	--	--	--	--	--
--	--	--	--	--	--
--	--	--	--	--	--
--	--	--	--	--	--
--	--	--	--	--	--
--	--	--	--	--	--
--	--	--	--	--	--
--	--	--	--	--	--
--	--	--	--	--	--
--	--	--	--	--	--
--	--	--	--	--	--
--	--	--	--	--	--
--	--	--	--	--	--
--	--	--	--	--	--
--	--	--	--	--	--
--	--	--	--	--	--
--	--	--	--	--	--
--	--	--	--	--	--
--	--	--	--	--	--
--	--	--	--	--	--
--	--	--	--	--	--
--	--	--	--	--	--
--	--	--	--	--	--
--	--	--	--	--	--
--	--	--	--	--	--
--	--	--	--	--	--
--	--	--	--	--	--
--	--	--	--	--	--
--	--	--	--	--	--
--	--	--	--	--	--
--	--	--	--	--	--
--	--	--	--	--	--
--	--	--	--	--	--
--	--	--	--	--	--
--	--	--	--	--	--
--	--	--	--	--	--
--	--	--	--	--	--
--	--	--	--	--	--
--	--	--	--	--	--
--	--	--	--	--	--
--	--	--	--	--	--
--	--	--	--	--	--
--	--	--	--	--	--
--	--	--	--	--	--
--	--	--	--	--	--
--	--	--	--	--	--
--	--	--	--	--	--
--	--	--	--	--	--
--	--	--	--	--	--
--	--	--	--	--	--
--	--	--	--	--	--
--	--	--	--	--	--
--	--	--	--	--	--
--	--	--	--	--	--
--	--	--	--	--	--
--	--	--	--	--	--
--	--	--	--	--	--
--	--	--	--	--	--
--	--	--	--	--	--
--	--	--	--	--	--
--	--	--	--	--	--
--	--	--	--	--	--
--	--	--	--	--	--
--	--	--	--	--	--
--	--	--	--	--	--
--	--	--	--	--	--
--	--	--	--	--	--
--	--	--	--	--	--
--	--	--	--	--	--
--	--	--	--	--	--
--	--	--	--	--	--
--	--	--	--	--	--
--	--	--	--	--	--
--	--	--	--	--	--
--	--	--	--	--	--
--	--	--	--	--	--
--	--	--	--	--	--
--	--	--	--	--	--
--	--	--	--	--	--
--	--	--	--	--	--
--	--	--	--	--	--
--	--	--	--	--	--
--	--	--	--	--	--
--	--	--	--	--	--
--	--	--	--	--	--
--	--	--	--	--	--
--	--	--	--	--	--
--	--	--	--	--	--
--	--	--	--	--	--
--	--	--	--	--	--
--	--	--	--	--	--
--	--	--	--	--	--
--	--	--	--	--	--
--	--	--	--	--	--
--	--	--	--	--	--
--	--	--	--	--	--
--	--	--	--	--	--
--	--	--	--	--	--
--	--	--	--	--	--
--	--	--	--	--	--
--	--	--	--	--	--
--	--	--	--	--	--
--	--	--	--	--	--
--	--	--	--	--	--
--	--	--	--	--	--
--	--	--	--	--	--
--	--	--	--	--	--
--	--	--	--	--	--
--	--	--	--	--	--
--	--	--	--	--	--
--	--	--	--	--	--
--	--	--	--	--	--
--	--	--	--	--	--
--	--	--	--	--	--
--	--	--	--	--	--
--	--	--	--	--	--
--	--	--	--	--	--
--	--	--	--	--	--
--	--	--	--	--	--
--	--	--	--	--	--
--	--	--	--	--	--
--	--	--	--	--	--
--	--	--	--	--	--
--	--	--	--	--	--
--	--	--	--	--	--
--	--	--	--	--	--
--	--	--	--	--	--
--	--	--	--	--	--
--	--	--	--	--	--
--	--	--	--	--	--
--	--	--	--	--	--
--	--	--	--	--	--
--	--	--	--	--	--
--	--	--	--	--	--
--	--	--	--	--	--
--	--	--	--	--	--
--	--	--	--	--	--
--	--	--	--	--	--
--	--	--	--	--	--
--	--	--	--	--	--
--	--	--	--	--	--
--	--	--	--	--	--
--	--	--	--	--	--
--	--	--	--	--	--
--	--	--	--	--	--
--	--	--	--	--	--
--	--	--	--	--	--
--	--	--	--	--	--
--	--	--	--	--	--
--	--	--	--	--	--
--	--	--	--	--	--
--	--	--	--	--	--
--	--	--	--	--	--
--	--	--	--	--	--
--	--	--	--	--	--
--	--	--	--	--	--
--	--	--	--	--	--
--	--	--	--	--	--
--	--	--	--	--	--
--	--	--	--	--	--
--	--	--	--	--	--
--	--	--	--	--	--
--	--	--	--	--	--
--	--	--	--	--	--
--	--	--	--	--	--
--	--	--	--	--	--
--	--	--	--	--	--
--	--	--	--	--	--
--	--	--	--	--	--
--	--	--	--	--	--
--	--	--	--	--	--
--	--	--	--	--	--
--	--	--	--	--	--
--	--	--	--	--	--
--	--	--	--	--	--
--	--	--	--	--	--
--	--	--	--	--	--
--	--	--	--	--	--
--	--	--	--	--	--
--	--	--	--	--	--
--	--	--	--	--	--
--	--	--	--	--	--
--	--	--	--	--	--
--	--	--	--	--	--
--	--	--	--	--	--
--	--	--	--	--	--
--	--	--	--	--	--
--	--	--	--	--	--
--	--	--	--	--	--
--	--	--	--	--	--
--	--	--	--	--	--
--	--	--	--	--	--
--	--	--	--	--	--
--	--	--	--	--	--
--	--	--	--	--	--
--	--	--	--	--	--
--	--	--	--	--	--
--	--	--	--	--	--
--	--	--	--	--	--
--	--	--	--	--	--
--	--	--	--	--	--
--	--	--	--	--	--
--	--	--	--	--	--
--	--	--	--	--	--
--	--	--	--	--	--
--	--	--	--	--	--
--	--	--	--	--	--
--	--	--	--	--	--
--	--	--	--	--	--
--	--	--	--	--	--
--	--	--	--	--	--
--	--	--	--	--	--
--	--	--	--	--	--
--	--	--	--	--	--
--	--	--	--	--	--
--	--	--	--	--	--
--	--	--	--	--	--
--	--	--	--	--	--
--	--	--	--	--	--
--	--	--	--	--	--
--	--	--	--	--	--
--	--	--	--	--	--
--	--	--	--	--	--
--	--	--	--	--	--
--	--	--	--	--	--
--	--	--	--	--	--
--	--	--	--	--	--
--	--	--	--	--	--
--	--	--	--	--	--
--	--	--	--	--	--
--	--	--	--	--	--
--	--	--	--	--	--
--	--	--	--	--	--
--	--	--	--	--	--
--	--	--	--	--	--
--	--	--	--	--	--
--	--	--	--	--	--
--	--	--	--	--	--
--	--	--	--	--	--
--	--	--	--	--	--
--	--	--	--	--	--
--	--	--	--	--	--
--	--	--	--	--	--
--	--	--	--	--	--
--	--	--	--	--	--
--	--	--	--	--	--
--	--	--	--	--	--
--	--	--	--	--	--
--	--	--	--	--	--
--	--	--	--	--	--
--	--	--	--	--	--
--	--	--	--	--	--
--	--	--	--	--	--
--	--	--	--	--	--
--	--	--	--	--	--
--	--	--	--	--	--
--	--	--	--	--	--
--	--	--	--	--	--
--	--	--	--	--	--
--	--	--	--	--	--
--	--	--	--	--	--
--	--	--	--	--	--
--	--	--	--	--	--
--	--	--	--	--	--
--	--	--	--	--	--
--	--	--	--	--	--
--	--	--	--	--	--
--	--	--	--	--	--
--	--	--	--	--	--
--	--	--	--	--	--
--	--	--	--	--	--
--	--	--	--	--	--
--	--	--	--	--	--
--	--	--	--	--	--
--	--	--	--	--	--
--	--	--	--	--	--
--	--	--	--	--	--
--	--	--	--	--	--
--	--	--	--	--	--
--	--	--	--	--	--
--	--	--	--	--	--
--	--	--	--	--	--
--	--	--	--	--	--
--	--	--	--	--	--
--	--	--	--	--	--
--	--	--	--	--	--
--	--	--	--	--	--
--	--	--	--	--	--
--	--	--	--	--	--
--	--	--	--	--	--
--	--	--	--	--	--
--	--	--	--	--	--
--	--	--	--	--	--
--	--	--	--	--	--
--	--	--	--	--	--
--	--	--	--	--	--
--	--	--	--	--	--
--	--	--	--	--	--
--	--	--	--	--	--
--	--	--	--	--	--
--	--	--	--	--	--
--	--	--	--	--	--
--	--	--	--	--	--
--	--	--	--	--	--
--	--	--	--	--	--
--	--	--	--	--	--
--	--	--	--	--	--
--	--	--	--	--	--
--	--	--	--	--	--
--	--	--	--	--	--
--	--	--	--	--	--
--	--	--	--	--	--
--	--	--	--	--	--
--	--	--	--	--	--
--	--	--	--	--	--
--	--	--	--	--	--
--	--	--	--	--	--
--	--	--	--	--	--
--	--	--	--	--	--
--	--	--	--	--	--
--	--	--	--	--	--
--	--	--	--	--	--
--	--	--	--	--	--
--	--	--	--	--	--
--	--	--	--	--	--
--	--	--	--	--	--
--	--	--	--	--	--
--	--	--	--	--	--
--	--	--	--	--	--
--	--	--	--	--	--
--	--	--	--	--	--
--	--	--	--	--	--
--	--	--	--	--	--
--	--	--	--	--	--
--	--	--	--	--	--
--	--	--	--	--	--
--	--	--	--	--	--
--	--	--	--	--	--
--	--	--	--	--	--
--	--	--	--	--	--
--	--	--	--	--	--
--	--	--	--	--	--
--	--	--	--	--	--
--	--	--	--	--	--
--	--	--	--	--	--
--	--	--	--	--	--
--	--	--	--	--	--
--	--	--	--	--	--
--	--	--	--	--	--
--	--	--	--	--	--
--	--	--	--	--	--
--	--	--	--	--	--
--	--	--	--	--	--
--	--	--	--	--	--
--	--	--	--	--	--
--	--	--	--	--	--
--	--	--	--	--	--
--	--	--	--	--	--
--	--	--	--	--	--
--	--	--	--	--	--
--	--	--	--	--	--
--	--	--	--	--	--
--	--	--	--	--	--
--	--	--	--	--	--
--	--	--	--	--	--
--	--	--	--	--	--
--	--	--	--	--	--
--	--	--	--	--	--
--	--	--	--	--	--
--	--	--	--	--	--
--	--	--	--	--	--
--	--	--	--	--	--
--	--	--	--	--	--
--	--	--	--	--	--
--	--	--	--	--	--
--	--	--	--	--	--
--	--	--	--	--	--
--	--	--	--	--	--
--	--	--	--	--	--

## Sheet: Fig.2d
Fig. 2d
	CuZn-Ce		Ce-CuZn		Ce-CuZn-IM
Temperature (℃)	TCD Signal (a.u.)	Temperature (℃)	TCD Signal (a.u.)	Temperature (℃)	TCD Signal (a.u.)
50.1281	6.27485	50.04	6.2753	50.0294	6.27338
50.2874	6.27506	50.2166	6.276	50.1854	6.27386
50.4532	6.27492	50.3676	6.2753	50.3587	6.27367
50.6314	6.27477	50.5369	6.27545	50.5505	6.2738
50.7968	6.2752	50.7417	6.2758	50.7352	6.27365
50.9514	6.27478	50.912	6.27552	50.8884	6.27346
51.1247	6.27483	51.076	6.27552	51.0566	6.27319
51.295	6.27506	51.2478	6.27545	51.2471	6.27351
51.4633	6.27492	51.4021	6.276	51.4021	6.27346
51.6433	6.27477	51.6054	6.27578	51.5986	6.27317
51.8022	6.2752	51.7643	6.27537	51.7847	6.27303
51.9712	6.27483	51.9286	6.27537	51.9612	6.27332
52.1398	6.27504	52.1162	6.276	52.1473	6.27257
52.3209	6.27456	52.2812	6.27587	52.3284	6.27339
52.4881	6.2752	52.4644	6.27593	52.507	6.27365
52.6753	6.27477	52.6423	6.27621	52.6831	6.27338
52.8646	6.27504	52.8127	6.27621	52.8693	6.27344
52.9935	6.27465	52.986	6.27585	53.044	6.27332
53.1832	6.27497	53.1452	6.27607	53.2362	6.27312
53.355	6.27504	53.3342	6.27612	53.408	6.27387
53.5454	6.27485	53.5043	6.27578	53.5894	6.27338
53.7144	6.2754	53.6775	6.27626	53.7752	6.27324
53.8636	6.2752	53.8729	6.276	53.9692	6.27339
54.0573	6.27518	54.0469	6.27605	54.1396	6.27326
54.209	6.27566	54.2248	6.27635	54.3268	6.27319
54.4199	6.27552	54.3948	6.27628	54.5144	6.27324
54.5749	6.27614	54.5716	6.27619	54.6805	6.27379
54.751	6.27573	54.7209	6.27635	54.8773	6.27276
54.9214	2.10525e-10	54.9231	6.27612	55.0681	6.27344
55.0982	6.27641	55.1007	6.27676	55.251	6.2731
55.29	6.27655	55.2636	6.27641	55.4211	6.2731
55.4493	6.27573	55.454	6.27647	55.6147	6.27305
55.6337	6.27607	55.624	6.27641	55.7958	6.27296
55.8295	6.27623	55.7894	6.27696	56.0152	6.27331
55.9916	6.27616	55.9744	6.27683	56.1856	6.27339
56.1742	6.2765	56.1427	6.27722	56.37	6.27353
56.3463	6.27655	56.3148	6.27722	56.565	6.27351
56.54	6.27662	56.4877	6.27667	56.7336	6.27312
56.7011	6.27655	56.6563	6.27655	56.9248	6.27339
56.9137	6.27671	56.8313	6.27736	57.1059	6.27346
57.0697	6.27703	57.0143	6.27743	57.306	6.27394
57.2412	6.27648	57.1925	6.27722	57.4774	6.2731
57.4463	6.27726	57.374	6.27751	57.675	6.27353
57.612	6.27698	57.5394	6.27743	57.8604	6.27386
57.7863	6.27758	57.7112	6.27779	58.0405	6.27374
57.9803	6.27765	57.8794	6.2775	58.2456	6.27365
58.154	6.27772	58.0548	6.27772	58.4095	6.27319
58.3476	6.27787	58.2456	6.27786	58.6128	6.27344
58.5244	6.27745	58.4063	6.27745	58.8015	6.27372
58.7105	6.27781	58.5888	6.27763	58.9736	6.27353
58.9121	6.27793	58.7639	6.27786	59.1691	6.27296
59.0946	6.27834	58.9232	6.27786	59.3488	6.27283
59.2711	6.27793	59.1293	6.27765	59.5349	6.27296
59.4429	6.27829	59.3026	6.27798	59.7217	6.27289
59.6226	6.27813	59.4765	6.27786	59.9143	6.27339
59.8263	6.27829	59.6451	6.27798	60.0861	6.27365
59.9855	6.27836	59.7915	6.27841	60.2816	6.27358
60.1903	6.27854	59.9866	6.27798	60.4788	6.2731
60.3603	6.27848	60.1538	6.27786	60.6628	6.27374
60.5382	6.27877	60.3324	6.27875	60.86	6.27406
60.7293	6.27916	60.4988	6.27839	61.04	6.27353
60.8976	6.27897	60.6728	6.27841	61.2208	6.27331
61.0998	6.27916	60.836	6.27861	61.4198	6.27365
61.2838	6.27904	61.0193	6.27827	61.5977	6.27379
61.4449	6.27925	61.2129	6.27827	61.7835	6.27386
61.6482	6.2793	61.38	6.27827	61.9664	6.27353
61.8025	6.27957	61.549	6.27916	62.1636	6.2738
61.995	6.27959	61.7126	6.27839	62.3523	6.27394
62.2041	6.27978	61.888	6.27956	62.5477	6.27317
62.3924	6.27939	62.0738	6.27866	62.7421	6.27394
62.562	6.27999	62.2309	6.27882	62.9293	6.27413
62.7435	6.28062	62.3966	6.27909	63.1157	6.27374
62.9296	6.28019	62.5688	6.27873	63.2983	6.27415
63.0921	6.28033	62.7388	6.27861	63.4655	6.27415
63.29	6.28067	62.925	6.27949	63.6656	6.27386
63.4683	6.28067	63.0979	6.27928	63.8563	6.27344
63.6326	6.28083	63.2668	6.27901	64.0296	6.27358
63.817	6.28102	63.4429	6.27956	64.225	6.27394
64.0124	6.28109	63.6183	6.27971	64.4122	6.27399
64.1907	6.2815	63.7912	6.27853	64.5923	6.27415
64.3796	6.2817	63.9584	6.27992	64.7798	6.27408
64.5622	6.28143	64.1101	6.27942	64.9624	6.27394
64.7437	6.28205	64.2955	6.27944	65.1657	6.27447
64.9058	6.28193	64.463	6.27976	65.3379	6.27434
65.0937	6.2826	64.6521	6.27949	65.5329	6.27434
65.2813	6.28253	64.8239	6.2793	65.7065	6.27429
65.4671	6.28219	64.9656	6.28002	65.8988	6.27415
65.6468	6.28274	65.1249	6.27999	66.0892	6.27454
65.8093	6.28241	65.3128	6.27935	66.28	6.27468
66.0094	6.28337	65.4843	6.28002	66.455	6.27468
66.1966	6.28337	65.6478	6.28018	66.6347	6.2747
66.3698	6.28356	65.795	6.28033	66.8226	6.27504
66.5499	6.28383	65.9811	6.28038	67.0159	6.27468
66.7181	6.28349	66.1386	6.27976	67.1863	6.27434
66.876	6.28365	66.3272	6.28047	67.371	6.2747
67.0811	6.28425	66.4854	6.28095	67.5618	6.27468
67.2493	6.2844	66.6458	6.28038	67.7415	6.27456
67.4383	6.28432	66.8222	6.28038	67.938	6.27496
67.6294	6.28459	66.9708	6.28088	68.1273	6.27516
67.7962	6.28529	67.1566	6.28081	68.3099	6.27511
67.9727	6.28466	67.3484	6.28102	68.4681	6.27502
68.132	6.28576	67.4859	6.281	68.6692	6.27509
68.3131	6.28578	67.6548	6.28107	68.8464	6.27516
68.5075	6.2859	67.822	6.28169	69.0225	6.27516
68.6961	6.28665	67.987	6.28155	69.2036	6.27496
68.8665	6.28631	68.1671	6.28148	69.4012	6.27475
69.0286	6.28653	68.3256	6.28148	69.5834	6.27518
69.2162	6.28645	68.4964	6.28155	69.7599	6.27482
69.3819	6.28701	68.6664	6.28212	69.9195	6.27483
69.5616	6.287	68.8271	6.28196	70.115	6.27511
69.7366	6.28763	68.9835	6.28203	70.2914	6.27537
69.902	6.28775	69.1564	6.28237	70.4711	6.27482
70.0627	6.28775	69.335	6.28267	70.6383	6.27511
70.2506	6.2883	69.5047	6.28244	70.8194	6.27497
70.4221	6.28796	69.6518	6.28244	71.0066	6.27544
70.6082	6.28823	69.8057	6.28299	71.1867	6.27537
70.7893	6.28844	69.9682	6.28253	71.3635	6.2749
70.9407	6.28885	70.1529	6.28287	71.5478	6.27571
71.0965	6.28894	70.3179	6.28306	71.7286	6.27516
71.2794	6.28942	70.4883	6.28313	71.9097	6.27525
71.4526	6.28981	70.6318	6.2832	72.0869	6.27504
71.6276	6.28969	70.7986	6.28342	72.2555	6.27483
71.8199	6.28976	70.9597	6.28375	72.4441	6.27537
71.9749	6.29036	71.1501	6.28363	72.6338	6.2755
72.1431	6.29084	71.3048	6.28409	72.8049	6.2755
72.3185	6.29052	71.4691	6.28418	72.9767	6.27585
72.4964	6.29091	71.6391	6.28363	73.1442	6.27552
72.6664	6.29127	71.7826	6.28423	73.3171	6.27545
72.8464	6.29139	71.9466	6.28397	73.5097	6.27573
73.0021	6.29181	72.132	6.28409	73.6908	6.27564
73.1743	6.2921	72.2805	6.28438	73.8594	6.27518
73.335	6.29258	72.4441	6.28382	74.0248	6.2755
73.5255	6.29236	72.6306	6.2848	74.2048	6.2753
73.6955	6.29263	72.7623	6.28485	74.3799	6.27599
73.8662	6.29292	72.9531	6.28452	74.5449	6.27566
74.0233	6.29361	73.116	6.28519	74.7231	6.27537
74.1859	6.29366	73.2624	6.28535	74.905	6.27621
74.3605	6.29368	73.4403	6.28519	75.0625	6.27571
74.5184	6.29457	73.5999	6.2856	75.25	6.2755
74.6902	6.29485	73.7714	6.28554	75.4057	6.27619
74.8749	6.29483	73.9242	6.28574	75.5868	6.27578
75.0306	6.2956	74.1118	6.28595	75.7587	6.27564
75.1945	6.29581	74.2582	6.28657	75.943	6.27559
75.3649	6.29593	74.4314	6.2865	76.1026	6.27648
75.5274	6.29698	74.5875	6.28658	76.2802	6.2753
75.7207	6.2971	74.7536	6.28617	76.4538	6.27592
75.8911	6.2971	74.9093	6.28713	76.6127	6.276
76.0429	6.29703	75.0893	6.28698	76.7988	6.27573
76.2068	6.29774	75.2389	6.28713	76.971	6.27578
76.3514	6.29786	75.4154	6.28789	77.1396	6.2758
76.5264	6.29849	75.565	6.2876	77.3222	6.27578
76.7112	6.29834	75.7289	6.28787	77.5054	6.27669
76.8729	6.29877	75.9147	6.28849	77.6518	6.27614
77.0226	6.29952	76.0722	6.28835	77.8218	6.27641
77.2008	6.29952	76.2519	6.28851	77.9922	6.276
77.373	6.29932	76.4048	6.28878	78.1562	6.27626
77.5369	6.29999	76.5393	6.28844	78.3294	6.27633
77.6941	6.30054	76.6922	6.28906	78.5105	6.27614
77.8594	6.3009	76.8733	6.28918	78.6745	6.27676
77.9972	6.30081	77.029	6.28968	78.8499	6.27667
78.1794	6.30159	77.2202	6.28945	79.0152	6.2758
78.3341	6.30205	77.3809	6.29	79.1917	6.27648
78.5044	6.30233	77.524	6.29029	79.341	6.27635
78.6745	6.30219	77.6973	6.29021	79.5113	6.27655
78.8481	6.30322	77.8473	6.29023	79.6946	6.27702
78.9691	6.30329	78.0237	6.29084	79.846	6.27708
79.138	6.3035	78.1927	6.29098	80.0125	6.27653
79.2909	6.30432	78.3688	6.29151	80.1814	6.27745
79.458	6.30425	78.512	6.29133	80.3597	6.27669
79.628	6.30446	78.6795	6.29167	80.5232	6.27702
79.8124	6.30496	78.8588	6.29188	80.6983	6.27751
79.9294	6.30551	79.0023	6.29227	80.8705	6.27786
80.1059	6.30613	79.1806	6.2927	81.0344	6.27696
80.2584	6.3064	79.3589	6.29268	81.1872	6.27745
80.4116	6.30673	79.526	6.2933	81.3411	6.27745
80.593	6.30702	79.6706	6.29353	81.5402	6.27758
80.7548	6.30749	79.8285	6.29316	81.7041	6.27784
80.9016	6.30805	80.0114	6.29366	81.8537	6.27745
81.0738	6.30826	80.1542	6.29378	82.0126	6.27757
81.2248	6.309	80.3292	6.29433	82.1859	6.27757
81.387	6.30929	80.4774	6.29469	82.3545	6.27765
81.548	6.30936	80.6321	6.29435	82.5252	6.27745
81.7148	6.30948	80.7899	6.29524	82.6985	6.27757
81.8677	6.30977	80.9696	6.29543	82.8531	6.27736
82.0237	6.3106	81.1471	6.29552	83.0217	6.27757
82.1959	6.31129	81.291	6.29621	83.182	6.27811
82.3434	6.31086	81.4453	6.2966	83.3334	6.27806
82.5206	6.31191	81.6142	6.29708	83.4988	6.27779
82.6591	6.31239	81.7746	6.29751	83.6753	6.27798
82.8012	6.31223	81.9446	6.29738	83.8378	6.27846
82.9712	6.31314	82.1121	6.29791	83.9799	6.27799
83.1348	6.31335	82.2729	6.29834	84.1467	6.27818
83.2866	6.3139	82.4253	6.2988	84.3203	6.27834
83.4598	6.31418	82.5972	6.29866	84.4782	6.27841
83.6066	6.31486	82.7472	6.29909	84.6514	6.27841
83.753	6.31498	82.9218	6.29951	84.8071	6.2782
83.9391	6.31519	83.0754	6.30004	84.9603	6.27901
84.0995	6.31603	83.2343	6.30013	85.1192	6.27854
84.248	6.31638	83.4011	6.30033	85.2864	6.27889
84.4087	6.31629	83.5697	6.30087	85.4467	6.27848
84.568	6.31732	83.7605	6.30155	85.6329	6.27901
84.7287	6.3176	83.8933	6.30171	85.7879	6.2793
84.8873	6.31831	84.0977	6.3021	85.9296	6.27908
85.0455	6.31782	84.2476	6.30274	86.0882	6.27963
85.2044	6.31893	84.4112	6.30313	86.2557	6.27951
85.3777	6.31946	84.5598	6.30308	86.4196	6.27928
85.523	6.3198	84.738	6.30382	86.5775	6.27964
85.6805	6.31982	84.8876	6.30411	86.735	6.27971
85.8366	6.3209	85.0298	6.30465	86.9036	6.27969
86.0127	6.32097	85.2094	6.30439	87.0546	6.2793
86.1676	6.3212	85.3576	6.30522	87.2236	6.27942
86.3341	6.32201	85.5194	6.30515	87.3872	6.28038
86.4891	6.3223	85.6995	6.30611	87.5368	6.27951
86.6373	6.3229	85.857	6.30625	87.6993	6.27976
86.7819	6.32331	86.0241	6.30707	87.8629	6.28012
86.9648	6.32402	86.1909	6.30781	88.0221	6.28012
87.1051	6.32435	86.3531	6.30769	88.1961	6.27992
87.2862	6.3249	86.498	6.30816	88.3536	6.28026
87.4348	6.32553	86.6702	6.30878	88.5129	6.28026
87.5844	6.32572	86.842	6.30939	88.6736	6.28074
87.7279	6.32565	87.0106	6.31	88.8186	6.28026
87.8962	6.32627	87.1649	6.31008	88.9947	6.28011
88.0569	6.32726	87.3195	6.31043	89.149	6.28012
88.224	6.32774	87.4727	6.31051	89.3161	6.28088
88.3565	6.32724	87.6502	6.31127	89.4865	6.28061
88.5412	6.32875	87.7984	6.31244	89.6458	6.28047
88.6747	6.32836	87.9591	6.31263	89.7911	6.28128
88.8354	6.32925	88.1267	6.31304	89.944	6.28102
88.9904	6.32965	88.2809	6.31338	90.1125	6.28052
89.1826	6.33054	88.4352	6.31361	90.2776	6.28109
89.3036	6.33056	88.6024	6.31423	90.4308	6.28114
89.4661	6.33125	88.7681	6.31533	90.5757	6.28086
89.6282	6.33125	88.9331	6.31538	90.7364	6.28081
89.7958	6.33221	89.0863	6.316	90.8986	6.28115
89.9532	6.33254	89.2613	6.31634	91.0704	6.28129
90.1437	6.3335	89.4185	6.31684	91.2265	6.28121
90.2718	6.33392	89.5717	6.31786	91.3954	6.28182
90.4308	6.33456	89.756	6.31843	91.5482	6.2817
90.5961	6.33454	89.8888	6.31889	91.7007	6.2815
90.7457	6.33504	90.0585	6.31917	91.8443	6.28176
90.9086	6.33524	90.2271	6.3196	92.0207	6.28205
91.0819	6.33612	90.3595	6.31992	92.1847	6.28176
91.2279	6.33633	90.5503	6.32089	92.3282	6.28232
91.3839	6.33752	90.7017	6.32158	92.481	6.28225
91.5343	6.33764	90.8707	6.32213	92.6575	6.28286
91.7007	6.3389	91.0299	6.32283	92.7903	6.28265
91.8461	6.33958	91.1731	6.32309	92.9589	6.28267
92.0118	6.3397	91.3478	6.32405	93.1225	6.28267
92.1546	6.33998	91.5196	6.32455	93.2742	6.28286
92.3028	6.34046	91.6792	6.32545	93.4249	6.28299
92.5	6.34156	91.8378	6.32564	93.5864	6.28347
92.6296	6.34219	92.0082	6.326	93.7392	6.28335
92.7935	6.34287	92.1625	6.32688	93.8899	6.2837
92.9635	6.3426	92.325	6.32743	94.0574	6.28347
93.0942	6.34405	92.4982	6.32832	94.2117	6.28425
93.2567	6.34384	92.6532	6.3286	94.3728	6.28452
93.4063	6.34473	92.8107	6.32937	94.5288	6.28402
93.5846	6.34508	92.9621	6.32965	94.6863	6.28425
93.7263	6.34611	93.1239	6.33066	94.8503	6.28457
93.901	6.34639	93.3165	6.33137	95.0171	6.28487
94.0417	6.3471	93.4822	6.3317	95.162	6.28519
94.1974	6.34777	93.6272	6.33252	95.3217	6.28478
94.3423	6.34791	93.7943	6.3333	95.4792	6.28535
94.521	6.34859	93.9529	6.33426	95.632	6.28547
94.6706	6.34935	94.1154	6.33454	95.8003	6.28574
94.841	6.35025	94.2826	6.33542	95.9553	6.28636
94.9888	6.35059	94.453	6.33549	96.1077	6.28651
95.1624	6.35197	94.6248	6.33626	96.2699	6.28602
95.2959	6.3522	94.7697	6.33714	96.4259	6.28663
95.4616	6.35301	94.9369	6.33783	96.5913	6.28665
95.6399	6.35351	95.099	6.33859	96.7474	6.28705
95.7909	6.35383	95.2676	6.3395	96.9102	6.28665
95.9377	6.35495	95.4398	6.34004	97.0395	6.28746
96.1081	6.35537	95.5927	6.3406	97.1919	6.28768
96.2745	6.35604	95.7501	6.34093	97.3716	6.28815
96.4213	6.3568	95.903	6.34225	97.5109	6.2883
96.5834	6.3579	96.0712	6.3426	97.6841	6.28815
96.7395	6.35825	96.2337	6.34403	97.8334	6.2887
96.8787	6.35921	96.4245	6.34453	97.9916	6.2889
97.0441	6.35997	96.5713	6.34513	98.1441	6.28919
97.1919	6.36059	96.7474	6.34596	98.3033	6.28945
97.3573	6.36116	96.8941	6.34658	98.4419	6.28959
97.5202	6.36183	97.0484	6.34708	98.6248	6.29023
97.6805	6.36321	97.2141	6.34811	98.7791	6.29055
97.8355	6.36357	97.3985	6.34908	98.9387	6.29064
97.9959	6.36461	97.5592	6.34949	99.0772	6.29119
98.1505	6.36551	97.7152	6.35016	99.2476	6.29186
98.3191	6.36661	97.8634	6.35078	99.4051	6.29138
98.4891	6.36721	98.0478	6.35163	99.5594	6.29208
98.6373	6.36776	98.2038	6.35301	99.728	6.29236
98.7919	6.3684	98.3807	6.3534	99.8765	6.29289
98.9523	6.36921	98.5299	6.35439	100.031	6.29366
99.1119	6.37018	98.6975	6.35506	100.186	6.29337
99.2788	6.37089	98.8599	6.35583	100.347	6.29371
99.4348	6.37234	99.0142	6.35685	100.521	6.29447
99.5765	6.37301	99.1889	6.35706	100.675	6.29469
99.7437	6.37384	99.37	6.35811	100.835	6.2949
99.8923	6.37523	99.5282	6.35928	100.99	6.29557
100.059	6.37584	99.6886	6.35963	101.143	6.29655
100.233	6.37694	99.8354	6.361	101.315	6.29676
100.401	6.37806	100.019	6.36216	101.474	6.29683
100.562	6.37862	100.176	6.36232	101.629	6.29744
100.726	6.3797	100.335	6.36292	101.792	6.29779
100.878	6.38102	100.51	6.3639	101.944	6.29832
101.059	6.38129	100.672	6.36478	102.11	6.29928
101.209	6.38295	100.849	6.36526	102.267	6.29997
101.385	6.38357	100.995	6.36651	102.429	6.30038
101.529	6.38536	101.164	6.36768	102.584	6.30102
101.684	6.38557	101.339	6.36837	102.757	6.30123
101.846	6.38663	101.491	6.36942	102.906	6.30169
102.025	6.38792	101.671	6.37073	103.069	6.30288
102.173	6.3889	101.803	6.3712	103.228	6.30377
102.342	6.38992	101.992	6.37209	103.378	6.30391
102.491	6.39103	102.149	6.37285	103.538	6.30472
102.662	6.39243	102.322	6.37368	103.707	6.30547
102.818	6.39367	102.47	6.37508	103.858	6.30666
102.992	6.39469	102.635	6.37568	104.011	6.30673
103.149	6.39572	102.782	6.37646	104.175	6.30749
103.328	6.39692	102.938	6.37756	104.349	6.30804
103.464	6.39823	103.127	6.37839	104.509	6.30914
103.632	6.39904	103.289	6.37969	104.652	6.30988
103.795	6.40049	103.442	6.38045	104.806	6.31111
103.961	6.40132	103.572	6.38148	104.952	6.3116
104.122	6.40291	103.759	6.38238	105.116	6.31338
104.282	6.40409	103.917	6.38309	105.289	6.31394
104.439	6.40493	104.084	6.38404	105.44	6.31435
104.599	6.40659	104.25	6.38493	105.607	6.31519
104.754	6.40816	104.41	6.38576	105.763	6.31657
104.923	6.40956	104.556	6.38654	105.931	6.31765
105.108	6.41065	104.699	6.38806	106.086	6.31841
105.279	6.41238	104.886	6.3884	106.243	6.3193
105.427	6.41342	105.025	6.38997	106.401	6.32042
105.593	6.41473	105.193	6.39073	106.561	6.32187
105.752	6.41563	105.345	6.39227	106.709	6.32275
105.907	6.41743	105.518	6.39308	106.872	6.32405
106.081	6.41869	105.659	6.39351	107.047	6.32488
106.237	6.42054	105.829	6.39503	107.195	6.326
106.395	6.42187	105.995	6.39647	107.365	6.32717
106.557	6.42298	106.17	6.39743	107.516	6.32853
106.714	6.42409	106.323	6.39828	107.668	6.32965
106.89	6.42609	106.475	6.39883	107.837	6.33115
107.047	6.42754	106.614	6.40041	107.995	6.33177
107.208	6.42877	106.771	6.40146	108.165	6.33337
107.37	6.43036	106.95	6.40236	108.333	6.33406
107.543	6.43218	107.102	6.40333	108.474	6.33523
107.681	6.43363	107.245	6.40434	108.626	6.33631
107.844	6.43502	107.415	6.40587	108.8	6.33791
108.005	6.43682	107.568	6.40671	108.953	6.33934
108.167	6.43779	107.711	6.40796	109.124	6.33955
108.343	6.43938	107.9	6.40879	109.279	6.34122
108.495	6.44111	108.052	6.41	109.428	6.34253
108.669	6.44249	108.215	6.41197	109.598	6.34327
108.82	6.44435	108.35	6.41285	109.761	6.34467
108.978	6.44559	108.519	6.41402	109.908	6.34584
109.154	6.44746	108.663	6.41501	110.083	6.34701
109.31	6.44919	108.847	6.41596	110.232	6.34811
109.47	6.45046	108.995	6.41681	110.404	6.35004
109.61	6.45259	109.157	6.41796	110.539	6.35108
109.777	6.45377	109.305	6.4195	110.734	6.35149
109.947	6.45522	109.475	6.4208	110.883	6.35259
110.117	6.45752	109.636	6.42177	111.064	6.35466
110.26	6.45848	109.798	6.42315	111.212	6.35485
110.426	6.4605	109.954	6.42502	111.359	6.35623
110.586	6.46222	110.1	6.42599	111.528	6.35707
110.758	6.46402	110.246	6.42718	111.697	6.35851
110.906	6.46575	110.432	6.42843	111.852	6.35949
111.072	6.46756	110.567	6.42939	112.007	6.3603
111.236	6.46866	110.749	6.43036	112.165	6.36168
111.397	6.47026	110.896	6.43147	112.325	6.36266
111.552	6.47249	111.069	6.43318	112.478	6.36368
111.719	6.47414	111.229	6.43445	112.639	6.36423
111.89	6.4761	111.384	6.43583	112.815	6.36595
112.039	6.4777	111.524	6.43678	112.963	6.36645
112.203	6.47922	111.69	6.43844	113.124	6.36782
112.359	6.48116	111.853	6.44017	113.294	6.36859
112.519	6.48288	112.016	6.44066	113.452	6.36975
112.691	6.48441	112.173	6.44227	113.612	6.37071
112.852	6.4863	112.324	6.44358	113.78	6.37099
113.008	6.48803	112.48	6.44476	113.937	6.37258
113.153	6.48963	112.655	6.44634	114.092	6.37328
113.332	6.49136	112.815	6.44788	114.254	6.37382
113.492	6.4937	112.967	6.4489	114.401	6.37499
113.652	6.49476	113.116	6.44989	114.58	6.37577
113.83	6.49697	113.281	6.45118	114.738	6.37584
113.993	6.49865	113.439	6.4525	114.891	6.37727
114.132	6.50101	113.623	6.45437	115.051	6.37748
114.288	6.50233	113.784	6.45577	115.218	6.3786
114.459	6.5046	113.934	6.45735	115.374	6.37977
114.637	6.50601	114.09	6.45867	115.528	6.38031
114.79	6.50802	114.246	6.46019	115.696	6.38045
114.941	6.51018	114.429	6.46165	115.843	6.38095
115.097	6.51233	114.587	6.46296	116.005	6.38217
115.246	6.51386	114.733	6.46471	116.167	6.38238
115.412	6.51544	114.888	6.46582	116.324	6.38348
115.573	6.51768	115.043	6.46781	116.5	6.38371
115.76	6.51947	115.227	6.46927	116.631	6.38417
115.894	6.5215	115.408	6.47059	116.801	6.38459
116.045	6.52324	115.557	6.4717	116.965	6.38536
116.22	6.52538	115.706	6.47379	117.136	6.38638
116.357	6.52635	115.864	6.47544	117.288	6.38659
116.528	6.52857	116.029	6.47676	117.439	6.38688
116.698	6.53066	116.159	6.47872	117.601	6.38757
116.851	6.53276	116.327	6.48052	117.753	6.38833
117.01	6.53455	116.5	6.48168	117.924	6.38859
117.153	6.53636	116.677	6.48337	118.074	6.38908
117.334	6.53845	116.826	6.4851	118.231	6.38923
117.485	6.54047	116.969	6.48723	118.407	6.38972
117.643	6.5425	117.127	6.48864	118.584	6.39004
117.804	6.54452	117.315	6.49017	118.729	6.39067
117.954	6.54645	117.453	6.4923	118.881	6.39108
118.11	6.54826	117.627	6.49343	119.04	6.3913
118.27	6.55034	117.796	6.49572	119.203	6.39142
118.446	6.55181	117.937	6.49723	119.382	6.39248
118.596	6.55403	118.102	6.49912	119.526	6.39199
118.751	6.55586	118.283	6.50058	119.7	6.39225
118.913	6.5573	118.424	6.50223	119.845	6.39253
119.066	6.55941	118.595	6.50445	120.003	6.39372
119.228	6.5612	118.747	6.50641	120.157	6.3931
119.399	6.5635	118.907	6.50792	120.319	6.39358
119.531	6.5658	119.075	6.50995	120.489	6.39372
119.709	6.56719	119.231	6.51167	120.658	6.39414
119.866	6.56956	119.409	6.5141	120.808	6.39469
120.048	6.57125	119.568	6.51549	120.972	6.3946
120.205	6.57262	119.719	6.51759	121.132	6.3946
120.36	6.57536	119.883	6.51898	121.307	6.39503
120.517	6.57668	120.053	6.52119	121.46	6.39517
120.676	6.57877	120.186	6.52341	121.606	6.39503
120.823	6.58065	120.375	6.52529	121.783	6.39571
121.005	6.58287	120.542	6.52689	121.942	6.396
121.162	6.58433	120.692	6.5289	122.098	6.39598
121.319	6.58665	120.864	6.53085	122.244	6.39579
121.468	6.58865	121.016	6.53259	122.421	6.39572
121.613	6.59074	121.194	6.53516	122.566	6.39585
121.786	6.59271	121.344	6.5365	122.726	6.396
121.948	6.59411	121.517	6.53899	122.892	6.39626
122.098	6.59625	121.662	6.54047	123.039	6.39621
122.272	6.59869	121.817	6.54297	123.214	6.39667
122.441	6.60023	121.977	6.54485	123.385	6.39635
122.584	6.60197	122.151	6.547	123.54	6.39667
122.747	6.60436	122.315	6.54937	123.689	6.39642
122.907	6.60604	122.475	6.55062	123.859	6.39642
123.067	6.60799	122.612	6.55334	124.023	6.39681
123.217	6.60987	122.773	6.55522	124.178	6.39704
123.408	6.61204	122.95	6.55736	124.341	6.39681
123.545	6.61439	123.118	6.55974	124.504	6.39702
123.704	6.61628	123.283	6.56146	124.677	6.39648
123.866	6.61797	123.432	6.56378	124.82	6.39661
124.024	6.62014	123.572	6.56629	124.985	6.39648
124.178	6.6216	123.738	6.56808	125.143	6.39702
124.351	6.6237	123.895	6.57033	125.307	6.39702
124.496	6.62633	124.084	6.57254	125.465	6.39695
124.664	6.62836	124.24	6.57548	125.628	6.39681
124.829	6.63047	124.385	6.57729	125.789	6.39723
125.001	6.6322	124.529	6.57909	125.945	6.39723
125.146	6.63431	124.705	6.5816	126.111	6.39662
125.325	6.63632	124.864	6.58343	126.268	6.39724
125.466	6.63837	125.025	6.5858	126.417	6.39655
125.647	6.64058	125.183	6.58822	126.584	6.39655
125.798	6.64235	125.353	6.59052	126.746	6.3969
125.964	6.64438	125.495	6.59284	126.908	6.39642
126.108	6.64646	125.676	6.59512	127.065	6.39642
126.284	6.64892	125.826	6.59686	127.222	6.39626
126.431	6.65074	126.009	6.59932	127.387	6.396
126.593	6.65283	126.169	6.60154	127.552	6.39626
126.751	6.65436	126.334	6.60377	127.712	6.39626
126.914	6.6571	126.487	6.60602	127.862	6.396
127.054	6.65939	126.63	6.60851	128.027	6.39598
127.22	6.66137	126.806	6.61089	128.189	6.39572
127.38	6.66359	126.98	6.61335	128.344	6.39564
127.539	6.66556	127.148	6.61549	128.518	6.39564
127.692	6.66794	127.275	6.61781	128.669	6.396
127.88	6.67031	127.433	6.61996	128.846	6.39585
128.035	6.67198	127.606	6.6224	128.985	6.39585
128.202	6.67445	127.747	6.62478	129.152	6.39578
128.349	6.67676	127.939	6.6275	129.311	6.39571
128.512	6.67933	128.131	6.62989	129.482	6.39559
128.673	6.68103	128.262	6.63227	129.632	6.39564
128.839	6.68383	128.414	6.63464	129.781	6.39578
129.002	6.68565	128.577	6.63686	129.953	6.39559
129.144	6.68811	128.766	6.63989	130.105	6.39538
129.327	6.69054	128.936	6.64198	130.282	6.39531
129.481	6.69245	129.102	6.64441	130.42	6.39502
129.636	6.69462	129.258	6.6468	130.596	6.39509
129.798	6.69693	129.391	6.64965	130.767	6.39515
129.985	6.69944	129.581	6.6517	130.915	6.39488
130.14	6.70191	129.729	6.65434	131.082	6.39483
130.285	6.70408	129.883	6.65707	131.239	6.39467
130.423	6.70659	130.054	6.6596	131.398	6.39495
130.58	6.70855	130.204	6.66231	131.58	6.39481
130.748	6.71137	130.375	6.66469	131.729	6.39414
130.932	6.71388	130.537	6.66702	131.883	6.39503
131.073	6.71607	130.69	6.66996	132.05	6.3949
131.233	6.71831	130.859	6.67247	132.203	6.39469
131.401	6.72089	131.029	6.67562	132.368	6.39467
131.56	6.72406	131.187	6.67771	132.525	6.39434
131.725	6.72587	131.356	6.68059	132.683	6.39448
131.883	6.72882	131.517	6.68296	132.843	6.39405
132.043	6.73127	131.665	6.68576	133	6.3946
132.185	6.73403	131.862	6.6883	133.17	6.3946
132.365	6.73712	132.016	6.69131	133.312	6.394
132.511	6.739	132.173	6.69355	133.484	6.39393
132.677	6.74182	132.324	6.69719	133.639	6.39405
132.853	6.74477	132.476	6.69986	133.804	6.39372
133.013	6.74744	132.651	6.70243	133.967	6.39391
133.147	6.75002	132.815	6.70469	134.13	6.39384
133.322	6.75313	132.962	6.70778	134.3	6.39393
133.469	6.75573	133.133	6.7103	134.445	6.39412
133.629	6.75861	133.28	6.71269	134.608	6.39405
133.814	6.76163	133.45	6.71605	134.772	6.39405
133.952	6.76458	133.631	6.71872	134.921	6.3935
134.135	6.76787	133.781	6.72129	135.084	6.39296
134.29	6.77098	133.938	6.72459	135.251	6.39345
134.459	6.7737	134.097	6.72727	135.39	6.39329
134.613	6.77682	134.237	6.72987	135.561	6.39338
134.788	6.78031	134.41	6.73294	135.717	6.39358
134.935	6.78329	134.598	6.73547	135.876	6.39324
135.097	6.78693	134.751	6.73842	136.038	6.39412
135.244	6.79059	134.897	6.74159	136.209	6.39398
135.406	6.79384	135.058	6.74405	136.368	6.39372
135.555	6.7975	135.203	6.74672	136.507	6.39469
135.742	6.80088	135.361	6.74965	136.676	6.39448
135.892	6.80474	135.502	6.75276	136.827	6.39448
136.052	6.80868	135.694	6.75592	136.99	6.39453
136.219	6.81241	135.846	6.75878	137.165	6.3949
136.363	6.81659	136.001	6.76133	137.306	6.39476
136.536	6.82087	136.166	6.76406	137.488	6.39536
136.684	6.82532	136.331	6.76702	137.661	6.39586
136.835	6.82955	136.491	6.76956	137.797	6.39591
137	6.83435	136.649	6.77286	137.958	6.39566
137.168	6.83891	136.825	6.7753	138.111	6.39702
137.33	6.84406	136.984	6.77891	138.285	6.39718
137.504	6.84886	137.117	6.782	138.429	6.39785
137.649	6.85352	137.274	6.78417	138.592	6.39902
137.806	6.85902	137.455	6.78733	138.743	6.39911
137.98	6.86432	137.605	6.79002	138.909	6.39973
138.123	6.87025	137.763	6.79359	139.079	6.40151
138.284	6.87597	137.906	6.79657	139.231	6.40222
138.45	6.88192	138.069	6.79938	139.396	6.40305
138.625	6.88793	138.215	6.80199	139.556	6.40409
138.773	6.89429	138.395	6.80528	139.713	6.40526
138.927	6.90036	138.554	6.80845	139.892	6.40637
139.092	6.90724	138.721	6.81134	140.033	6.40766
139.276	6.91458	138.847	6.81458	140.183	6.40934
139.417	6.92208	139.018	6.8174	140.356	6.41086
139.577	6.92925	139.177	6.82106	140.523	6.41273
139.74	6.93747	139.339	6.8236	140.675	6.41362
139.907	6.94491	139.486	6.82686	140.833	6.41547
140.071	6.9537	139.655	6.82966	140.997	6.41708
140.225	6.96206	139.808	6.83334	141.152	6.41819
140.384	6.97084	139.95	6.83643	141.31	6.42038
140.569	6.97971	140.11	6.83932	141.472	6.42248
140.683	6.98924	140.268	6.84263	141.645	6.42393
140.846	6.99883	140.441	6.8463	141.791	6.42613
141.019	7.00885	140.582	6.84964	141.962	6.42723
141.181	7.01916	140.756	6.85232	142.123	6.42959
141.353	7.03024	140.923	6.85576	142.269	6.43187
141.499	7.04107	141.064	6.85923	142.439	6.43339
141.659	7.05244	141.234	6.86246	142.591	6.43514
141.815	7.06386	141.399	6.86543	142.749	6.43706
141.972	7.0764	141.546	6.8684	142.906	6.43922
142.151	7.08872	141.71	6.87221	143.071	6.44158
142.287	7.10149	141.839	6.87581	143.217	6.44296
142.477	7.11441	141.983	6.87922	143.373	6.4449
142.636	7.12843	142.176	6.88224	143.535	6.44725
142.781	7.14265	142.315	6.88565	143.708	6.44883
142.935	7.15701	142.482	6.88867	143.856	6.45146
143.094	7.17147	142.62	6.89251	144.015	6.45273
143.258	7.18751	142.788	6.89534	144.193	6.45465
143.418	7.20242	142.929	6.89894	144.351	6.45688
143.572	7.21879	143.122	6.90234	144.505	6.45861
143.726	7.23527	143.273	6.90649	144.659	6.46047
143.9	7.25203	143.414	6.90962	144.825	6.46289
144.031	7.2694	143.58	6.91253	144.98	6.46464
144.209	7.28769	143.734	6.91654	145.149	6.46636
144.369	7.30574	143.883	6.91996	145.321	6.46818
144.511	7.32476	144.046	6.92334	145.469	6.46996
144.673	7.3438	144.207	6.92688	145.634	6.47206
144.841	7.36343	144.361	6.93044	145.8	6.47378
145	7.38343	144.519	6.93419	145.966	6.47518
145.159	7.40367	144.657	6.9378	146.116	6.47711
145.307	7.42446	144.836	6.94127	146.267	6.47865
145.472	7.44619	144.987	6.94496	146.426	6.48023
145.613	7.46792	145.15	6.94815	146.589	6.48233
145.8	7.49128	145.301	6.95297	146.749	6.48328
145.95	7.51345	145.459	6.95621	146.909	6.48522
146.147	7.53685	145.627	6.95983	147.063	6.48605
146.281	7.55984	145.773	6.96366	147.222	6.48814
146.451	7.58398	145.95	6.96751	147.397	6.48945
146.607	7.60839	146.104	6.97146	147.561	6.49091
146.764	7.63263	146.258	6.97494	147.709	6.49237
146.933	7.65762	146.406	6.97921	147.86	6.49315
147.082	7.68258	146.565	6.98317	148.017	6.4948
147.238	7.70864	146.727	6.98708	148.184	6.49627
147.391	7.73461	146.887	6.99077	148.342	6.49759
147.535	7.76065	147.042	6.99484	148.515	6.49877
147.733	7.78739	147.187	6.99865	148.675	6.49959
147.883	7.81373	147.33	7.0027	148.831	6.50058
148.04	7.84107	147.489	7.00698	148.978	6.50217
148.202	7.86833	147.651	7.01096	149.16	6.5028
148.367	7.89588	147.813	7.0148	149.3	6.50384
148.556	7.92345	147.992	7.01907	149.458	6.5053
148.699	7.95191	148.1	7.02334	149.609	6.50585
148.864	7.97948	148.262	7.02716	149.775	6.50683
149.037	8.00818	148.42	7.03185	149.942	6.50799
149.19	8.03615	148.583	7.03605	150.109	6.50931
149.328	8.06561	148.748	7.04039	150.247	6.51021
149.504	8.0935	148.904	7.04466	150.426	6.51141
149.656	8.12233	149.043	7.04872	150.581	6.51217
149.815	8.15083	149.198	7.05307	150.745	6.5123
150.005	8.18027	149.357	7.05663	150.898	6.51391
150.139	8.20949	149.53	7.06127	151.051	6.51452
150.29	8.23793	149.683	7.06605	151.221	6.51528
150.456	8.2674	149.822	7.07039	151.389	6.51688
150.626	8.29657	149.995	7.07437	151.543	6.51759
150.786	8.32527	150.15	7.07879	151.706	6.51857
150.959	8.35402	150.288	7.08351	151.864	6.5194
151.125	8.38354	150.458	7.08756	152.007	6.52065
151.282	8.41188	150.613	7.09164	152.176	6.52216
151.439	8.44101	150.76	7.09571	152.332	6.52232
151.57	8.46956	150.903	7.09992	152.491	6.52369
151.755	8.4984	151.088	7.10483	152.652	6.52501
151.92	8.52619	151.239	7.10898	152.82	6.52614
152.069	8.55492	151.37	7.11341	152.977	6.5271
152.243	8.58329	151.549	7.11811	153.142	6.52821
152.411	8.6111	151.695	7.12275	153.299	6.52988
152.577	8.6394	151.84	7.12727	153.444	6.53129
152.743	8.66681	152.004	7.13218	153.643	6.53245
152.905	8.69397	152.169	7.13692	153.782	6.53393
153.066	8.72211	152.343	7.14163	153.946	6.53518
153.229	8.7491	152.486	7.14626	154.101	6.53727
153.395	8.77554	152.665	7.15141	154.269	6.5392
153.558	8.80272	152.803	7.15592	154.416	6.54067
153.718	8.82902	152.953	7.16086	154.602	6.54205
153.919	8.85633	153.096	7.16581	154.754	6.54455
154.06	8.88168	153.283	7.17118	154.914	6.54596
154.226	8.90804	153.447	7.17618	155.078	6.54866
154.393	8.93288	153.593	7.18198	155.234	6.55055
154.564	8.95822	153.72	7.18685	155.389	6.5525
154.719	8.98374	153.908	7.19258	155.569	6.55543
154.888	9.00876	154.059	7.19731	155.703	6.55772
155.032	9.03348	154.216	7.20304	155.871	6.56058
155.196	9.05758	154.411	7.20892	156.031	6.56294
155.342	9.08134	154.549	7.21468	156.186	6.5658
155.538	9.10552	154.709	7.22054	156.335	6.56815
155.703	9.12946	154.864	7.22621	156.505	6.57135
155.866	9.15244	155.034	7.23203	156.665	6.57456
156.016	9.17543	155.207	7.23822	156.828	6.5775
156.196	9.19821	155.363	7.2443	156.982	6.58076
156.345	9.2202	155.519	7.25019	157.132	6.58431
156.526	9.24257	155.685	7.25711	157.293	6.58754
156.692	9.26445	155.849	7.26363	157.462	6.59116
156.844	9.28597	155.996	7.26996	157.633	6.59519
157.011	9.30728	156.168	7.276	157.781	6.5989
157.186	9.32782	156.314	7.28292	157.939	6.60286
157.353	9.34901	156.479	7.28976	158.113	6.60637
157.501	9.3696	156.646	7.29645	158.274	6.61061
157.676	9.38954	156.787	7.30313	158.44	6.61466
157.84	9.40868	156.972	7.30947	158.587	6.61912
158.001	9.42875	157.137	7.31618	158.755	6.62331
158.198	9.44852	157.294	7.32426	158.909	6.6282
158.355	9.46633	157.453	7.33045	159.067	6.6326
158.526	9.48505	157.593	7.33759	159.227	6.63723
158.674	9.50311	157.758	7.34515	159.398	6.64226
158.843	9.52012	157.925	7.35258	159.553	6.64742
158.996	9.53876	158.102	7.36054	159.706	6.65275
159.155	9.55515	158.267	7.36826	159.86	6.65778
159.312	9.5721	158.416	7.37605	160.03	6.66329
159.486	9.58913	158.568	7.38392	160.183	6.66854
159.65	9.60533	158.74	7.39223	160.36	6.6747
159.828	9.62057	158.914	7.39934	160.515	6.68031
159.964	9.63619	159.078	7.40836	160.686	6.68599
160.148	9.65114	159.237	7.41634	160.822	6.69187
160.312	9.6664	159.398	7.42507	161.007	6.69816
160.479	9.68096	159.542	7.43369	161.171	6.70427
160.657	9.6949	159.693	7.44233	161.316	6.71114
160.829	9.70862	159.855	7.45086	161.494	6.71765
160.981	9.72281	160.027	7.45979	161.645	6.7244
161.143	9.73556	160.191	7.46857	161.796	6.73127
161.309	9.74819	160.358	7.47769	161.951	6.73856
161.478	9.76129	160.531	7.48713	162.127	6.74581
161.637	9.7731	160.683	7.49607	162.28	6.75359
161.799	9.78528	160.86	7.50542	162.466	6.76082
161.956	9.79678	161.028	7.51502	162.62	6.76834
162.121	9.80857	161.189	7.52446	162.783	6.77664
162.31	9.81865	161.329	7.53479	162.952	6.78461
162.484	9.82989	161.503	7.5449	163.1	6.79291
162.642	9.83904	161.666	7.5556	163.28	6.80141
162.802	9.84916	161.839	7.56552	163.425	6.81
162.964	9.8584	161.99	7.57601	163.595	6.81896
163.13	9.86724	162.155	7.58702	163.758	6.8279
163.309	9.87599	162.309	7.59838	163.919	6.83749
163.482	9.88476	162.462	7.60897	164.087	6.84651
163.664	9.89212	162.625	7.62049	164.249	6.85606
163.804	9.90048	162.777	7.63217	164.422	6.86573
163.962	9.90766	162.957	7.64344	164.577	6.87611
164.141	9.91502	163.115	7.6555	164.746	6.8853
164.287	9.92125	163.261	7.66791	164.887	6.89624
164.455	9.92788	163.431	7.68042	165.061	6.90649
164.628	9.93369	163.563	7.69311	165.232	6.91769
164.805	9.93954	163.739	7.7062	165.365	6.92845
164.958	9.94487	163.911	7.71976	165.541	6.94026
165.108	9.95055	164.09	7.7334	165.712	6.95146
165.258	9.95518	164.232	7.74787	165.863	6.96254
165.433	9.96014	164.4	7.76232	166.029	6.97522
165.586	9.96374	164.548	7.77688	166.191	6.98688
165.761	9.96808	164.698	7.7921	166.334	6.99908
165.919	9.97182	164.877	7.80878	166.506	7.01189
166.09	9.97494	165.029	7.82461	166.655	7.02454
166.252	9.97736	165.201	7.84096	166.807	7.03813
166.407	9.98046	165.357	7.85747	166.982	7.05088
166.604	9.9827	165.53	7.87547	167.156	7.06418
166.762	9.98478	165.694	7.89394	167.306	7.07831
166.918	9.9868	165.863	7.9121	167.459	7.09257
167.064	9.9883	166.031	7.93134	167.63	7.10627
167.236	9.98896	166.176	7.95287	167.791	7.12041
167.4	9.99062	166.321	7.97346	167.948	7.13513
167.557	9.99088	166.5	7.99561	168.115	7.14971
167.721	9.9907	166.655	8.01826	168.268	7.16524
167.891	9.99064	166.829	8.0418	168.447	7.18019
168.021	9.99022	166.992	8.06617	168.602	7.19532
168.188	9.99048	167.137	8.09089	168.764	7.21143
168.359	9.98896	167.303	8.11747	168.927	7.22772
168.522	9.9876	167.464	8.14506	169.083	7.24308
168.667	9.98656	167.648	8.17336	169.237	7.26047
168.838	9.98462	167.816	8.20251	169.397	7.27702
168.99	9.98296	167.953	8.23276	169.551	7.29442
169.131	9.9804	168.125	8.26444	169.709	7.31121
169.294	9.97806	168.258	8.29672	169.887	7.32835
169.475	9.9752	168.434	8.33031	170.033	7.3461
169.626	9.9724	168.592	8.36429	170.201	7.36334
169.805	9.96912	168.783	8.40032	170.367	7.38141
169.946	9.96534	168.939	8.43782	170.533	7.40026
170.118	9.96152	169.091	8.47591	170.696	7.41829
170.27	9.9571	169.244	8.51486	170.844	7.43673
170.439	9.95313	169.398	8.5561	171.008	7.45499
170.592	9.94793	169.571	8.59763	171.158	7.47437
170.743	9.94385	169.745	8.64098	171.333	7.49346
170.883	9.9388	169.911	8.68587	171.499	7.51256
171.051	9.93331	170.046	8.73202	171.655	7.53152
171.207	9.92842	170.214	8.77967	171.826	7.55089
171.367	9.92253	170.367	8.82791	171.992	7.57097
171.498	9.9163	170.559	8.87897	172.155	7.59116
171.651	9.91021	170.715	8.93149	172.309	7.61034
171.809	9.90464	170.868	8.9858	172.466	7.63073
171.987	9.89776	171.027	9.04072	172.615	7.65053
172.132	9.89124	171.2	9.09797	172.785	7.67091
172.324	9.88438	171.366	9.1566	172.946	7.69157
172.459	9.87745	171.526	9.2167	173.102	7.71206
172.614	9.86963	171.691	9.2787	173.265	7.73268
172.767	9.86204	171.879	9.34117	173.413	7.75345
172.932	9.85416	172.029	9.40621	173.597	7.77429
173.096	9.84693	172.2	9.47175	173.752	7.79431
173.236	9.83807	172.358	9.53882	173.918	7.81526
173.373	9.83004	172.542	9.60774	174.071	7.83626
173.545	9.82138	172.71	9.67746	174.236	7.85695
173.713	9.81261	172.883	9.74712	174.4	7.87761
173.853	9.80388	173.026	9.81823	174.538	7.89882
173.978	9.79513	173.202	9.88891	174.719	7.91884
174.146	9.78599	173.376	9.95878	174.878	7.94006
174.311	9.77654	173.568	10.0294	175.049	7.961
174.455	9.76643	173.731	10.0982	175.2	7.98139
174.621	9.757	173.889	10.1645	175.359	8.00199
174.784	9.74692	174.042	10.2296	175.527	8.02219
174.944	9.73723	174.229	10.2926	175.686	8.04208
175.092	9.72551	174.397	10.3521	175.859	8.06252
175.254	9.71615	174.586	10.4087	176.018	8.08328
175.396	9.70512	174.732	10.4624	176.17	8.10309
175.547	9.69437	174.9	10.5138	176.342	8.12306
175.704	9.68407	175.047	10.5614	176.491	8.14262
175.865	9.67259	175.214	10.6061	176.662	8.16178
176.008	9.66152	175.41	10.6465	176.806	8.18165
176.157	9.65027	175.574	10.6851	176.978	8.20042
176.307	9.6389	175.734	10.7207	177.134	8.21906
176.478	9.62648	175.895	10.7542	177.297	8.23763
176.629	9.61447	176.066	10.785	177.474	8.25531
176.769	9.6028	176.227	10.8144	177.628	8.27324
176.942	9.59018	176.388	10.8407	177.78	8.29139
177.052	9.57763	176.569	10.8667	177.95	8.3085
177.228	9.56547	176.733	10.8906	178.119	8.3252
177.402	9.55312	176.878	10.9123	178.255	8.34172
177.562	9.54138	177.055	10.934	178.43	8.35797
177.72	9.52853	177.22	10.9544	178.612	8.3735
177.858	9.51609	177.383	10.9736	178.762	8.38917
178.029	9.50311	177.544	10.9914	178.951	8.40394
178.178	9.49086	177.712	11.0081	179.089	8.41916
178.32	9.47796	177.886	11.0235	179.257	8.43388
178.482	9.46523	178.034	11.038	179.406	8.44704
178.638	9.45174	178.195	11.0517	179.576	8.46047
178.786	9.43864	178.356	11.065	179.737	8.47341
178.937	9.42554	178.553	11.0775	179.907	8.48519
179.081	9.41158	178.703	11.0885	180.071	8.49707
179.234	9.39816	178.851	11.1003	180.229	8.50835
179.401	9.38526	179.006	11.1104	180.403	8.5195
179.573	9.3714	179.151	11.12	180.56	8.52948
179.714	9.35831	179.322	11.1293	180.727	8.53881
179.864	9.34519	179.496	11.1381	180.878	8.54815
180.021	9.33235	179.657	11.1465	181.033	8.55716
180.183	9.31923	179.801	11.1537	181.226	8.56598
180.351	9.30595	179.975	11.1613	181.37	8.57365
180.507	9.29307	180.144	11.1673	181.534	8.58016
180.644	9.27975	180.299	11.1737	181.703	8.58714
180.794	9.26649	180.471	11.1798	181.859	8.59278
180.959	9.25348	180.631	11.1853	182.008	8.59846
181.113	9.24062	180.773	11.1913	182.174	8.60236
181.264	9.22723	180.927	11.197	182.337	8.60766
181.424	9.21439	181.096	11.2011	182.523	8.61154
181.559	9.20138	181.247	11.2054	182.672	8.61564
181.704	9.18794	181.437	11.2097	182.824	8.61838
181.854	9.17559	181.572	11.2139	182.99	8.61998
182.018	9.16298	181.722	11.2178	183.158	8.6219
182.178	9.14979	181.897	11.22	183.311	8.6238
182.332	9.1377	182.033	11.2225	183.482	8.62403
182.466	9.1255	182.204	11.2248	183.628	8.62441
182.628	9.11296	182.362	11.2263	183.793	8.62462
182.792	9.10126	182.517	11.228	183.977	8.62386
182.931	9.08954	182.677	11.2293	184.129	8.6222
183.092	9.07801	182.813	11.2292	184.286	8.62119
183.246	9.06671	182.982	11.2304	184.467	8.61853
183.416	9.05466	183.14	11.2302	184.612	8.61503
183.572	9.04335	183.303	11.2289	184.78	8.61237
183.718	9.03239	183.457	11.2283	184.951	8.60865
183.871	9.02142	183.612	11.2262	185.111	8.60403
184.019	9.01004	183.762	11.2243	185.275	8.59977
184.197	8.99895	183.912	11.2221	185.447	8.59466
184.338	8.98806	184.068	11.2196	185.592	8.58868
184.488	8.97764	184.232	11.2167	185.753	8.58365
184.653	8.96756	184.385	11.2132	185.906	8.57735
184.811	8.95646	184.54	11.2101	186.069	8.5709
184.951	8.94689	184.688	11.2063	186.236	8.563
185.123	8.93611	184.84	11.2025	186.404	8.55634
185.284	8.92657	185.027	11.1985	186.539	8.54859
185.431	8.91627	185.161	11.1949	186.704	8.54048
185.588	8.90651	185.323	11.1905	186.865	8.53193
185.744	8.89664	185.457	11.1853	187.04	8.52291
185.882	8.88757	185.61	11.1812	187.214	8.5135
186.051	8.87805	185.773	11.1762	187.353	8.50405
186.214	8.86891	185.942	11.1716	187.508	8.49397
186.372	8.85948	186.087	11.1661	187.661	8.48415
186.525	8.85058	186.255	11.1603	187.857	8.47332
186.681	8.8412	186.398	11.1548	188.017	8.4622
186.838	8.83155	186.544	11.1488	188.164	8.45102
186.989	8.82287	186.727	11.1423	188.318	8.43964
187.155	8.81421	186.886	11.1361	188.485	8.42837
187.289	8.80563	187.016	11.1293	188.657	8.41646
187.454	8.79661	187.181	11.1222	188.817	8.40453
187.617	8.78725	187.305	11.1147	188.964	8.39203
187.769	8.77837	187.488	11.1074	189.143	8.379
187.911	8.76889	187.629	11.0985	189.295	8.3658
188.058	8.75994	187.792	11.0907	189.443	8.3534
188.228	8.75124	187.964	11.0816	189.601	8.34038
188.37	8.74182	188.119	11.072	189.778	8.3267
188.53	8.73349	188.263	11.0617	189.931	8.31257
188.682	8.72404	188.417	11.0513	190.097	8.3001
188.845	8.71501	188.57	11.039	190.238	8.28599
189.009	8.70601	188.742	11.0266	190.4	8.27211
189.177	8.69717	188.887	11.0136	190.576	8.25769
189.318	8.68854	189.056	10.9996	190.718	8.24346
189.469	8.68	189.187	10.9842	190.879	8.22893
189.627	8.67148	189.372	10.9681	191.051	8.21418
189.799	8.66262	189.519	10.9509	191.209	8.19989
189.967	8.65419	189.688	10.9332	191.349	8.18518
190.11	8.64528	189.832	10.9145	191.511	8.17029
190.253	8.63719	189.976	10.8948	191.666	8.15568
190.428	8.62836	190.123	10.8733	191.831	8.13971
190.59	8.62061	190.291	10.8513	191.988	8.12507
190.744	8.61186	190.441	10.8284	192.154	8.10966
190.906	8.60306	190.612	10.8048	192.325	8.09484
191.058	8.59516	190.75	10.7795	192.461	8.0795
191.223	8.58703	190.905	10.7542	192.617	8.06416
191.386	8.57883	191.076	10.7272	192.792	8.04847
191.54	8.57109	191.246	10.699	192.954	8.03259
191.693	8.56302	191.383	10.67	193.113	8.01818
191.859	8.55551	191.559	10.6413	193.261	8.00245
192.028	8.54696	191.721	10.6109	193.422	7.98693
192.158	8.54004	191.866	10.5798	193.587	7.971
192.316	8.53134	192.025	10.55	193.751	7.95606
192.464	8.52352	192.174	10.5187	193.912	7.94037
192.65	8.5143	192.33	10.4873	194.072	7.92481
192.808	8.50627	192.492	10.4564	194.22	7.90931
192.95	8.49749	192.634	10.4253	194.378	7.89431
193.111	8.48846	192.805	10.3943	194.562	7.878
193.261	8.47918	192.956	10.363	194.698	7.86204
193.411	8.4695	193.111	10.3318	194.862	7.84759
193.589	8.45988	193.279	10.3011	195.001	7.83182
193.748	8.44968	193.453	10.27	195.172	7.81577
193.896	8.43964	193.598	10.2397	195.327	7.80039
194.075	8.42907	193.763	10.2086	195.489	7.78436
194.225	8.41822	193.899	10.1777	195.644	7.76836
194.363	8.40675	194.057	10.1472	195.812	7.7525
194.529	8.39512	194.207	10.1163	195.956	7.7376
194.711	8.38344	194.387	10.0847	196.115	7.72225
194.887	8.37116	194.562	10.0524	196.285	7.70651
195.045	8.35786	194.702	10.0205	196.432	7.69097
195.197	8.34469	194.858	9.98692	196.603	7.67596
195.367	8.33113	195.017	9.95421	196.75	7.66054
195.521	8.31725	195.185	9.92025	196.926	7.6457
195.708	8.30328	195.343	9.8858	197.079	7.62998
195.832	8.28826	195.49	9.84983	197.24	7.61525
196.01	8.27175	195.643	9.81364	197.396	7.60022
196.174	8.25546	195.789	9.77578	197.555	7.58534
196.349	8.2381	195.976	9.7377	197.711	7.56958
196.501	8.21983	196.129	9.69846	197.87	7.55475
196.649	8.20073	196.277	9.65794	198.013	7.54017
196.792	8.18174	196.45	9.61636	198.182	7.52519
196.974	8.16135	196.597	9.57286	198.351	7.51089
197.121	8.1409	196.758	9.52803	198.496	7.4962
197.29	8.12002	196.914	9.48086	198.655	7.48119
197.437	8.09821	197.053	9.43297	198.809	7.46688
197.582	8.07638	197.244	9.38414	198.995	7.45267
197.759	8.05384	197.393	9.33321	199.135	7.43834
197.917	8.03016	197.562	9.28166	199.286	7.42377
198.074	8.0067	197.684	9.22859	199.456	7.40975
198.256	7.98243	197.87	9.17563	199.622	7.39529
198.419	7.95732	198.021	9.12122	199.765	7.38141
198.578	7.93223	198.198	9.0663	199.936	7.36754
198.738	7.90652	198.348	9.01042	200.08	7.3541
198.907	7.88126	198.497	8.95435	200.228	7.33995
199.06	7.85535	198.663	8.89686	200.4	7.3264
199.223	7.83002	198.827	8.83995	200.544	7.31184
199.368	7.80477	198.982	8.7809	200.697	7.29876
199.539	7.77955	199.145	8.72181	200.867	7.28557
199.689	7.7545	199.3	8.66169	201.029	7.27233
199.843	7.7296	199.457	8.60137	201.182	7.2586
200.011	7.70646	199.61	8.53987	201.325	7.24574
200.177	7.68266	199.774	8.47734	201.491	7.23247
200.322	7.65996	199.923	8.41456	201.646	7.21898
200.464	7.63672	200.093	8.35195	201.809	7.20657
200.634	7.61437	200.241	8.28982	201.967	7.19303
200.796	7.59234	200.418	8.22773	202.126	7.18092
200.952	7.56997	200.568	8.16574	202.288	7.16803
201.117	7.54892	200.719	8.10549	202.439	7.15542
201.263	7.52746	200.882	8.04507	202.601	7.14269
201.418	7.50633	201.042	7.98604	202.755	7.1307
201.572	7.48526	201.203	7.92785	202.908	7.11811
201.76	7.46342	201.33	7.87082	203.069	7.10613
201.908	7.44182	201.528	7.81364	203.233	7.09362
202.08	7.42012	201.678	7.75821	203.391	7.08235
202.225	7.39834	201.822	7.70248	203.55	7.07008
202.399	7.37673	201.99	7.64788	203.712	7.05885
202.551	7.35572	202.133	7.59415	203.849	7.04716
202.715	7.3342	202.288	7.54148	204.011	7.03498
202.859	7.31345	202.456	7.49097	204.189	7.02382
203.02	7.2917	202.626	7.44117	204.336	7.0123
203.189	7.2705	202.803	7.39239	204.497	7.0015
203.344	7.24892	202.959	7.34472	204.651	6.98979
203.489	7.22795	203.093	7.2973	204.798	6.97879
203.655	7.20595	203.243	7.25265	204.956	6.96815
203.837	7.18402	203.391	7.20878	205.133	6.95735
203.999	7.16225	203.552	7.1673	205.264	6.94623
204.14	7.13992	203.723	7.12661	205.426	6.93589
204.308	7.11762	203.886	7.08856	205.583	6.92532
204.451	7.09428	204.018	7.05349	205.742	6.91541
204.634	7.07091	204.18	7.01763	205.908	6.90467
204.765	7.04689	204.339	6.98367	206.05	6.89482
204.941	7.02376	204.488	6.95077	206.222	6.88473
205.076	6.99961	204.682	6.91973	206.377	6.87442
205.256	6.97659	204.827	6.88952	206.521	6.86529
205.399	6.95284	204.977	6.86036	206.686	6.85479
205.566	6.92982	205.124	6.83199	206.841	6.84616
205.722	6.90729	205.307	6.80521	206.999	6.83645
205.879	6.88461	205.455	6.77826	207.146	6.82698
206.027	6.86328	205.605	6.75295	207.299	6.81812
206.198	6.84223	205.765	6.72775	207.455	6.80889
206.343	6.82067	205.918	6.70336	207.632	6.79951
206.496	6.80032	206.079	6.67995	207.779	6.79106
206.657	6.77982	206.234	6.65686	207.95	6.7822
206.815	6.76006	206.389	6.63428	208.104	6.77397
206.971	6.74131	206.548	6.61375	208.253	6.7656
207.136	6.72287	206.696	6.59381	208.406	6.75719
207.31	6.70497	206.845	6.57471	208.559	6.7484
207.452	6.68804	207.009	6.55723	208.723	6.74045
207.623	6.67116	207.154	6.5401	208.873	6.7328
207.782	6.65535	207.299	6.52397	209.033	6.72515
207.923	6.63926	207.474	6.50861	209.194	6.71731
208.104	6.62396	207.636	6.49403	209.358	6.70904
208.256	6.60904	207.776	6.48057	209.529	6.70159
208.422	6.59479	207.927	6.46797	209.665	6.69395
208.569	6.5805	208.075	6.45603	209.826	6.68711
208.733	6.5667	208.253	6.44571	209.981	6.67982
208.885	6.55308	208.404	6.43568	210.137	6.67246
209.037	6.53998	208.572	6.42682	210.298	6.66527
209.21	6.52677	208.733	6.41776	210.461	6.65832
209.354	6.51433	208.894	6.41008	210.623	6.65149
209.526	6.5024	209.05	6.40248	210.789	6.64534
209.682	6.49093	209.194	6.39578	210.944	6.63884
209.839	6.47934	209.351	6.38866	211.092	6.63218
209.99	6.46846	209.524	6.38281	211.258	6.62562
210.15	6.45799	209.692	6.37694	211.403	6.61935
210.313	6.44769	209.809	6.37163	211.56	6.61368
210.47	6.43841	209.987	6.36637	211.734	6.60691
210.616	6.42905	210.16	6.36163	211.887	6.60141
210.794	6.41987	210.305	6.35747	212.05	6.59556
210.93	6.41122	210.459	6.35251	212.198	6.58961
211.075	6.40279	210.605	6.34908	212.356	6.58308
211.249	6.39586	210.76	6.34527	212.501	6.57792
211.4	6.38835	210.912	6.34169	212.676	6.57261
211.571	6.38205	211.076	6.33838	212.833	6.5669
211.724	6.37556	211.254	6.33578	212.989	6.56162
211.883	6.37013	211.431	6.33287	213.159	6.55682
212.035	6.36432	211.57	6.33041	213.305	6.55144
212.196	6.35969	211.73	6.32832	213.476	6.54622
212.349	6.35544	211.892	6.32591	213.624	6.54128
212.509	6.35121	212.046	6.32371	213.773	6.5365
212.668	6.34728	212.214	6.32214	213.945	6.53085
212.822	6.34315	212.377	6.32034	214.098	6.52633
212.994	6.33979	212.534	6.31882	214.262	6.52168
213.137	6.33695	212.677	6.31753	214.414	6.51683
213.328	6.33366	212.846	6.316	214.57	6.51252
213.46	6.33084	212.997	6.31498	214.741	6.50787
213.639	6.32779	213.181	6.31373	214.903	6.50361
213.781	6.32497	213.356	6.31223	215.047	6.49891
213.965	6.32306	213.506	6.31148	215.208	6.4944
214.106	6.32085	213.66	6.30988	215.376	6.4903
214.276	6.31851	213.807	6.30946	215.541	6.48572
214.433	6.31658	213.981	6.30864	215.697	6.48175
214.593	6.31512	214.153	6.30774	215.868	6.4778
214.746	6.31287	214.315	6.30625	216.021	6.474
214.912	6.31087	214.451	6.30568	216.164	6.4701
215.072	6.30941	214.629	6.30473	216.334	6.4661
215.236	6.30785	214.78	6.30405	216.483	6.46222
215.394	6.30721	214.966	6.30329	216.656	6.45839
215.557	6.30537	215.133	6.30238	216.807	6.45473
215.698	6.30439	215.284	6.30162	216.965	6.45093
215.873	6.30329	215.454	6.30123	217.136	6.44772
216.036	6.3026	215.604	6.30045	217.291	6.44414
216.202	6.30145	215.785	6.29937	217.448	6.44107
216.351	6.30069	215.926	6.29908	217.619	6.43701
216.508	6.30019	216.091	6.29818	217.775	6.43422
216.683	6.29937	216.257	6.29763	217.927	6.43055
216.845	6.29909	216.414	6.29708	218.099	6.4276
217.004	6.29822	216.605	6.29688	218.252	6.42469
217.175	6.29751	216.753	6.29621	218.439	6.4213
217.316	6.29705	216.923	6.29578	218.594	6.41852
217.499	6.2967	217.081	6.29543	218.753	6.41556
217.666	6.29607	217.254	6.29524	218.919	6.41222
217.836	6.29519	217.405	6.29476	219.08	6.40961
217.978	6.2954	217.552	6.29447	219.246	6.4069
218.154	6.2943	217.724	6.29456	219.396	6.40421
218.312	6.29395	217.91	6.29435	219.577	6.40194
218.471	6.29354	218.077	6.29346	219.726	6.39897
218.634	6.29291	218.24	6.29323	219.89	6.39681
218.811	6.29256	218.39	6.29282	220.048	6.39358
218.974	6.2927	218.533	6.29282	220.23	6.39158
219.147	6.2921	218.698	6.29215	220.389	6.38901
219.297	6.29174	218.89	6.29194	220.545	6.38694
219.478	6.29114	219.064	6.29165	220.721	6.38459
219.636	6.29093	219.224	6.29124	220.881	6.38259
219.801	6.29036	219.391	6.29158	221.037	6.38074
219.95	6.29024	219.56	6.29131	221.216	6.37851
220.113	6.29024	219.721	6.29105	221.366	6.3766
220.278	6.28949	219.89	6.29096	221.532	6.37479
220.461	6.2894	220.058	6.29064	221.695	6.37265
220.632	6.28887	220.215	6.29016	221.866	6.37044
220.793	6.28818	220.389	6.29028	222.037	6.36858
220.944	6.28789	220.557	6.29043	222.197	6.3668
221.123	6.28784	220.697	6.29041	222.353	6.36499
221.275	6.28844	220.887	6.28932	222.535	6.36294
221.451	6.28708	221.074	6.28933	222.696	6.36128
221.61	6.28706	221.21	6.28899	222.846	6.36025
221.794	6.28674	221.374	6.28899	223.019	6.35802
221.943	6.28665	221.548	6.28919	223.177	6.35625
222.11	6.28651	221.693	6.28883	223.365	6.35487
222.294	6.28605	221.878	6.28871	223.515	6.35278
222.436	6.28571	222.047	6.28871	223.68	6.35168
222.625	6.28543	222.216	6.28849	223.828	6.35071
222.789	6.28495	222.384	6.28815	224.005	6.34927
222.957	6.28493	222.529	6.28796	224.173	6.34768
223.143	6.28468	222.704	6.28761	224.333	6.34632
223.312	6.2842	222.876	6.28734	224.49	6.34486
223.472	6.28404	223.045	6.28727	224.663	6.34341
223.632	6.28397	223.196	6.28753	224.835	6.34163
223.805	6.28365	223.351	6.28732	225.008	6.34093
223.974	6.28356	223.535	6.28679	225.161	6.33969
224.152	6.28349	223.709	6.28679	225.334	6.33838
224.301	6.28301	223.88	6.28698	225.497	6.33716
224.494	6.28315	224.043	6.28679	225.673	6.33624
224.658	6.28246	224.225	6.2865	225.829	6.33473
224.838	6.28261	224.369	6.28608	226.014	6.33349
224.999	6.28225	224.536	6.2861	226.166	6.33204
225.173	6.28198	224.71	6.28631	226.344	6.33123
225.346	6.28152	224.896	6.28583	226.505	6.32998
225.487	6.28117	225.068	6.28596	226.671	6.32908
225.649	6.28102	225.227	6.28595	226.84	6.32793
225.839	6.28076	225.391	6.2861	227.011	6.32717
226.008	6.28076	225.568	6.28547	227.17	6.32598
226.174	6.28054	225.73	6.28567	227.348	6.32503
226.34	6.28048	225.9	6.28548	227.527	6.32428
226.5	6.27957	226.057	6.28583	227.68	6.32304
226.676	6.28019	226.221	6.28507	227.853	6.32221
226.851	6.27966	226.39	6.28507	228.025	6.32144
227.026	6.27877	226.568	6.28555	228.193	6.32068
227.182	6.27932	226.728	6.28485	228.371	6.31925
227.341	6.2789	226.909	6.2845	228.548	6.31841
227.496	6.27836	227.064	6.28473	228.719	6.3182
227.688	6.27856	227.245	6.28487	228.88	6.31657
227.853	6.27848	227.422	6.28493	229.056	6.31622
228.016	6.27827	227.571	6.28444	229.242	6.31531
228.185	6.27801	227.737	6.28416	229.409	6.31428
228.34	6.27767	227.93	6.28464	229.567	6.31352
228.52	6.2776	228.092	6.28418	229.732	6.31292
228.702	6.27726	228.247	6.28411	229.883	6.31187
228.859	6.27717	228.414	6.28354	230.073	6.31141
229.022	6.27662	228.587	6.28397	230.235	6.31015
229.176	6.27683	228.755	6.2839	230.422	6.30926
229.361	6.27683	228.93	6.28354	230.588	6.30871
229.531	6.27641	229.115	6.28354	230.749	6.30816
229.695	6.2765	229.248	6.28306	230.92	6.30749
229.855	6.27643	229.426	6.28313	231.096	6.30692
230.039	6.27614	229.612	6.28327	231.262	6.30652
230.196	6.27573	229.776	6.28368	231.433	6.3057
230.376	6.27561	229.967	6.28308	231.599	6.30487
230.542	6.27533	230.136	6.28334	231.763	6.30432
230.72	6.27552	230.3	6.28342	231.941	6.30396
230.89	6.27525	230.444	6.28286	232.112	6.30336
231.05	6.27511	230.629	6.28279	232.289	6.30307
231.238	6.27532	230.822	6.28286	232.462	6.30231
231.399	6.27497	230.996	6.28274	232.617	6.30183
231.572	6.27532	231.148	6.28294	232.791	6.3015
231.752	6.27485	231.322	6.28267	232.951	6.30102
231.92	6.27497	231.498	6.28267	233.119	6.30054
232.104	6.27477	231.668	6.28253	233.299	6.30019
232.262	6.27465	231.86	6.28246	233.455	6.29971
232.441	6.27417	232.027	6.28253	233.633	6.29944
232.622	6.2741	232.208	6.28224	233.784	6.29853
232.771	6.27456	232.371	6.28239	233.959	6.29834
232.957	6.27442	232.538	6.28189	234.131	6.2982
233.118	6.2743	232.708	6.28212	234.315	6.29765
233.276	6.27458	232.883	6.28205	234.489	6.29696
233.452	6.27375	233.064	6.28148	234.655	6.29655
233.628	6.27401	233.231	6.28157	234.82	6.29634
233.79	6.27429	233.399	6.28155	234.994	6.29619
233.947	6.27449	233.551	6.28164	235.157	6.29591
234.138	6.27444	233.715	6.28114	235.315	6.29536
234.317	6.27471	233.897	6.28148	235.498	6.29536
234.458	6.27387	234.084	6.28162	235.665	6.29442
234.634	6.27401	234.239	6.28136	235.821	6.29447
234.816	6.27389	234.405	6.28102	236.011	6.29426
234.967	6.2741	234.571	6.28059	236.176	6.29373
235.134	6.27415	234.745	6.28059	236.331	6.29353
235.318	6.27415	234.909	6.28093	236.508	6.29304
235.49	6.27387	235.082	6.28115	236.673	6.2927
235.663	6.27471	235.248	6.28054	236.838	6.29249
235.855	6.27389	235.435	6.28095	237.018	6.29243
236.003	6.27368	235.595	6.28134	237.162	6.29241
236.168	6.27408	235.786	6.28122	237.366	6.29213
236.356	6.27375	235.938	6.28134	237.529	6.29174
236.523	6.27375	236.116	6.28067	237.7	6.29172
236.715	6.27401	236.293	6.28134	237.872	6.29117
236.881	6.27396	236.443	6.281	238.04	6.29062
237.049	6.27417	236.616	6.28081	238.196	6.29057
237.231	6.27375	236.802	6.28102	238.371	6.29055
237.406	6.27387	236.953	6.28095	238.548	6.29071
237.563	6.27396	237.137	6.28067	238.712	6.29014
237.744	6.2738	237.306	6.28079	238.88	6.28968
237.904	6.27334	237.449	6.28086	239.047	6.28988
238.088	6.27346	237.628	6.28093	239.224	6.29064
238.278	6.2736	237.796	6.28079	239.403	6.28961
238.428	6.27423	237.936	6.28102	239.569	6.28986
238.597	6.27422	238.126	6.28093	239.745	6.28959
238.761	6.27346	238.298	6.28067	239.908	6.28947
238.944	6.27403	238.473	6.28122	240.08	6.28925
239.102	6.27375	238.615	6.28086	240.236	6.28911
239.274	6.27396	238.783	6.28129	240.395	6.28904
239.46	6.27355	238.963	6.28121	240.575	6.28849
239.601	6.27353	239.152	6.28134	240.745	6.28871
239.779	6.27375	239.289	6.28081	240.903	6.2889
239.976	6.27312	239.459	6.28093	241.065	6.2887
240.108	6.27374	239.633	6.28114	241.236	6.28851
240.283	6.27346	239.81	6.28122	241.411	6.28815
240.438	6.2732	239.982	6.28088	241.585	6.28816
240.621	6.27334	240.127	6.28136	241.733	6.28849
240.784	6.27334	240.289	6.281	241.902	6.28753
240.965	6.27362	240.472	6.28095	242.062	6.28782
241.124	6.27341	240.622	6.28122	242.231	6.28787
241.282	6.27362	240.803	6.28157	242.41	6.2878
241.446	6.27375	241.006	6.28052	242.573	6.28755
241.604	6.27327	241.147	6.28073	242.743	6.28768
241.798	6.27346	241.314	6.28079	242.914	6.28753
241.953	6.27348	241.49	6.281	243.07	6.28727
242.101	6.2732	241.639	6.28031	243.247	6.28782
242.278	6.27259	241.838	6.28102	243.416	6.2876
242.439	6.27334	241.994	6.28093	243.574	6.28691
242.629	6.27346	242.165	6.28038	243.746	6.28773
242.781	6.27298	242.327	6.28067	243.912	6.28718
242.957	6.27286	242.473	6.28093	244.076	6.28693
243.124	6.273	242.683	6.28079	244.248	6.287
243.279	6.27332	242.833	6.28026	244.416	6.28686
243.444	6.27326	242.992	6.28045	244.575	6.28691
243.612	6.27238	243.164	6.27999	244.751	6.28651
243.788	6.27272	243.341	6.27985	244.915	6.287
243.952	6.273	243.504	6.27951	245.091	6.2865
244.119	6.27272	243.659	6.28024	245.266	6.28706
244.29	6.27298	243.834	6.27992	245.435	6.28725
244.472	6.27265	244.007	6.27978	245.592	6.28617
244.629	6.27265	244.196	6.27964	245.757	6.28624
244.796	6.27293	244.332	6.27916	245.928	6.28608
244.98	6.27305	244.502	6.27949	246.099	6.28596
245.119	6.27272	244.678	6.27928	246.263	6.28596
245.3	6.27217	244.836	6.27908	246.431	6.28596
245.465	6.27223	245.011	6.27951	246.605	6.28574
245.649	6.27236	245.192	6.27957	246.772	6.28595
245.831	6.27279	245.344	6.27928	246.938	6.28595
245.982	6.27298	245.506	6.27928	247.119	6.28617
246.155	6.27284	245.687	6.27963	247.274	6.28554
246.316	6.27217	245.855	6.27964	247.459	6.28581
246.491	6.27257	246.026	6.27909	247.627	6.2854
246.64	6.27217	246.201	6.27937	247.797	6.28562
246.826	6.27264	246.369	6.27956	247.945	6.28602
246.986	6.27224	246.524	6.27916	248.133	6.28603
247.162	6.27224	246.689	6.27916	248.291	6.28547
247.325	6.27259	246.862	6.27928	248.461	6.28576
247.505	6.27264	247.044	6.27949	248.617	6.28528
247.66	6.273	247.221	6.27928	248.793	6.28555
247.83	6.27305	247.4	6.27978	248.967	6.28581
247.99	6.27291	247.555	6.27949	249.14	6.28533
248.193	6.27286	247.732	6.27935	249.318	6.28541
248.352	6.27257	247.899	6.2793	249.478	6.28526
248.513	6.27257	248.09	6.2799	249.644	6.28602
248.686	6.27264	248.236	6.27992	249.814	6.28567
248.853	6.27284	248.412	6.27896	249.979	6.28554
249.032	6.27264	248.577	6.27903	250.161	6.28555
249.197	6.27298	248.75	6.27963	250.32	6.28519
249.367	6.27298	248.921	6.27909	250.477	6.28514
249.521	6.27286	249.105	6.27935	250.65	6.28555
249.7	6.27291	249.267	6.27873	250.829	6.28555
249.881	6.27236	249.432	6.27923	250.99	6.28505
250.028	6.27279	249.587	6.27915	251.161	6.28521
250.222	6.27293	249.772	6.2788	251.337	6.28548
250.374	6.27271	249.952	6.27923	251.505	6.28485
250.558	6.27257	250.133	6.27896	251.679	6.28485
250.728	6.27293	250.293	6.27889	251.835	6.28541
250.905	6.27284	250.466	6.27916	252.008	6.28521
251.069	6.273	250.634	6.27896	252.173	6.28487
251.226	6.273	250.805	6.27908	252.346	6.28444
251.383	6.27265	250.997	6.27882	252.523	6.28512
251.568	6.27252	251.178	6.27848	252.675	6.28514
251.73	6.27216	251.343	6.27882	252.854	6.28514
251.911	6.27236	251.523	6.27894	253.028	6.28487
252.068	6.27231	251.676	6.2788	253.189	6.28444
252.231	6.27224	251.852	6.27889	253.359	6.28487
252.402	6.27264	252.039	6.27854	253.527	6.28499
252.567	6.2725	252.211	6.27882	253.697	6.28499
252.746	6.27272	252.385	6.27861	253.869	6.28521
252.92	6.27252	252.531	6.27841	254.04	6.28519
253.078	6.27272	252.696	6.27887	254.206	6.28528
253.258	6.27202	252.893	6.27894	254.389	6.285
253.435	6.27224	253.066	6.27793	254.549	6.28471
253.602	6.27257	253.25	6.2782	254.726	6.28492
253.771	6.27236	253.418	6.27841	254.893	6.28548
253.924	6.27216	253.589	6.27861	255.066	6.28526
254.122	6.27224	253.771	6.27841	255.227	6.28492
254.298	6.27252	253.936	6.27853	255.419	6.28492
254.47	6.27204	254.106	6.2782	255.583	6.28464
254.639	6.27229	254.289	6.27827	255.746	6.28505
254.802	6.27224	254.473	6.27798	255.938	6.28432
254.974	6.27243	254.643	6.27813	256.097	6.28437
255.129	6.27264	254.812	6.27798	256.259	6.28514
255.312	6.27245	254.988	6.27798	256.438	6.28492
255.491	6.27238	255.17	6.27799	256.616	6.28473
255.648	6.27243	255.354	6.27825	256.775	6.28487
255.817	6.27229	255.516	6.27832	256.936	6.28487
255.992	6.2725	255.678	6.27882	257.115	6.28492
256.162	6.27204	255.854	6.27873	257.291	6.28519
256.319	6.27252	256.051	6.27853	257.463	6.28452
256.509	6.27229	256.208	6.27915	257.645	6.28541
256.668	6.27202	256.389	6.27861	257.8	6.28492
256.835	6.27223	256.558	6.27873	257.957	6.28493
257.017	6.27216	256.718	6.27832	258.135	6.2845
257.188	6.2721	256.912	6.27882	258.311	6.28487
257.358	6.2719	257.085	6.27779	258.484	6.28471
257.53	6.27236	257.266	6.27861	258.649	6.28444
257.697	6.27202	257.432	6.27841	258.817	6.2845
257.878	6.27197	257.601	6.27806	258.994	6.28505
258.042	6.27223	257.756	6.27848	259.163	6.2845
258.223	6.27162	257.932	6.27813	259.337	6.28416
258.396	6.2719	258.102	6.27805	259.518	6.28457
258.536	6.27202	258.293	6.27777	259.683	6.285
258.716	6.27202	258.451	6.27777	259.859	6.28432
258.866	6.27162	258.611	6.27791	260.021	6.28438
259.052	6.27202	258.781	6.27786	260.203	6.2845
259.228	6.27169	258.964	6.27818	260.354	6.28464
259.374	6.27217	259.115	6.27825	260.545	6.28411
259.537	6.27197	259.294	6.27799	260.722	6.28473
259.731	6.27202	259.463	6.27848	260.89	6.28452
259.909	6.27161	259.628	6.27793	261.063	6.28459
260.04	6.27183	259.805	6.27841	261.247	6.28459
260.224	6.27169	259.975	6.27832	261.409	6.28487
260.375	6.27181	260.144	6.27848	261.57	6.28437
260.563	6.27142	260.308	6.27832	261.745	6.28485
260.717	6.27224	260.508	6.27882	261.928	6.2845
260.916	6.27188	260.659	6.27921	262.091	6.28464
261.084	6.27181	260.821	6.27908	262.277	6.28452
261.233	6.27161	261.009	6.27882	262.43	6.28437
261.393	6.27216	261.153	6.27854	262.61	6.28487
261.591	6.2721	261.338	6.27854	262.781	6.28478
261.764	6.27181	261.518	6.27901	262.951	6.28437
261.939	6.2719	261.653	6.27882	263.137	6.28457
262.116	6.27169	261.824	6.27908	263.3	6.28457
262.278	6.27142	262.013	6.2788	263.475	6.28478
262.469	6.27149	262.164	6.2788	263.647	6.28457
262.645	6.27161	262.354	6.2786	263.817	6.28478
262.814	6.27224	262.502	6.27908	263.985	6.28505
262.968	6.27181	262.679	6.27868	264.155	6.28437
263.152	6.27183	262.852	6.27928	264.331	6.28471
263.309	6.2721	263.009	6.27873	264.5	6.28528
263.487	6.2719	263.177	6.27916	264.662	6.28444
263.638	6.27169	263.368	6.27915	264.824	6.28485
263.814	6.27216	263.542	6.27937	265.003	6.28457
263.997	6.27231	263.679	6.27937	265.162	6.28466
264.15	6.2721	263.86	6.27908	265.354	6.28452
264.344	6.27181	264.032	6.27928	265.528	6.28459
264.472	6.27224	264.189	6.27894	265.698	6.28521
264.648	6.27245	264.372	6.27928	265.858	6.28459
264.81	6.27202	264.527	6.27894	266.032	6.28499
264.969	6.27245	264.684	6.27937	266.193	6.2848
265.152	6.27216	264.86	6.27873	266.377	6.28478
265.311	6.2719	265.024	6.27937	266.553	6.28505
265.469	6.27243	265.227	6.27921	266.714	6.28411
265.63	6.27204	265.4	6.27916	266.894	6.28444
265.795	6.27169	265.563	6.27901	267.068	6.28459
265.969	6.27243	265.742	6.27951	267.238	6.28437
266.147	6.27238	265.918	6.27949	267.405	6.28445
266.297	6.27197	266.079	6.27887	267.571	6.28425
266.442	6.2725	266.247	6.27889	267.749	6.2843
266.608	6.27236	266.428	6.27873	267.909	6.28423
266.797	6.27217	266.6	6.27889	268.095	6.28485
266.948	6.27209	266.775	6.27894	268.258	6.28457
267.124	6.27204	266.942	6.27894	268.429	6.28409
267.299	6.27229	267.115	6.27873	268.6	6.28528
267.463	6.2719	267.284	6.27875	268.775	6.28466
267.64	6.27264	267.477	6.27827	268.967	6.28459
267.809	6.27224	267.622	6.27841	269.126	6.28444
267.999	6.2725	267.8	6.27889	269.304	6.28466
268.16	6.27231	267.974	6.27848	269.466	6.28466
268.334	6.27217	268.138	6.27806	269.644	6.28473
268.516	6.27236	268.315	6.27799	269.805	6.28478
268.696	6.27216	268.488	6.27813	269.966	6.28402
268.857	6.27252	268.65	6.27818	270.15	6.2845
269.019	6.27257	268.834	6.27805	270.306	6.28397
269.195	6.27272	269.018	6.2782	270.488	6.28464
269.363	6.27223	269.178	6.27848	270.66	6.28478
269.556	6.27272	269.356	6.27853	270.826	6.28514
269.712	6.27307	269.516	6.27853	270.99	6.28464
269.858	6.27291	269.696	6.27846	271.169	6.28459
270.049	6.27265	269.863	6.27873	271.334	6.28432
270.205	6.27217	270.028	6.27813	271.505	6.28487
270.369	6.2725	270.198	6.27846	271.675	6.28444
270.532	6.273	270.39	6.27818	271.849	6.28464
270.727	6.27272	270.547	6.27848	272.021	6.28487
270.9	6.27257	270.727	6.27846	272.186	6.28464
271.053	6.27236	270.907	6.27805	272.349	6.28466
271.254	6.27243	271.042	6.27772	272.533	6.28377
271.406	6.27202	271.228	6.27786	272.699	6.28452
271.591	6.27217	271.403	6.27818	272.858	6.28466
271.753	6.27197	271.581	6.27806	273.029	6.2848
271.912	6.27202	271.741	6.27827	273.201	6.28505
272.123	6.27161	271.905	6.27813	273.373	6.28444
272.288	6.27188	272.074	6.27853	273.542	6.2848
272.436	6.27188	272.255	6.27853	273.711	6.28485
272.639	6.27169	272.427	6.27887	273.887	6.28499
272.79	6.27154	272.613	6.27908	274.073	6.28471
272.956	6.2714	272.744	6.27903	274.246	6.28499
273.142	6.27156	272.925	6.2786	274.406	6.28493
273.313	6.27188	273.108	6.27873	274.585	6.28554
273.465	6.27149	273.248	6.27868	274.744	6.28485
273.662	6.27114	273.445	6.27916	274.919	6.28478
273.832	6.27113	273.616	6.27866	275.091	6.28512
274	6.27135	273.775	6.27873	275.261	6.28507
274.165	6.27114	273.96	6.27868	275.436	6.28499
274.345	6.27149	274.112	6.2788	275.6	6.28485
274.519	6.27133	274.29	6.27901	275.762	6.28478
274.695	6.27135	274.471	6.27901	275.927	6.28437
274.867	6.27101	274.634	6.27903	276.102	6.28487
275.056	6.27133	274.799	6.27827	276.268	6.28437
275.21	6.2714	274.991	6.27908	276.449	6.28438
275.363	6.2708	275.17	6.27834	276.615	6.28423
275.551	6.27114	275.347	6.27827	276.79	6.28485
275.726	6.27078	275.483	6.27901	276.957	6.28425
275.905	6.27156	275.656	6.27866	277.123	6.28499
276.062	6.27126	275.821	6.27818	277.291	6.28485
276.228	6.27114	276.009	6.27848	277.465	6.28492
276.411	6.27092	276.187	6.27827	277.631	6.28423
276.592	6.27113	276.36	6.27827	277.803	6.28452
276.75	6.27114	276.525	6.27791	277.97	6.28464
276.941	6.27106	276.713	6.27832	278.159	6.2845
277.115	6.27092	276.871	6.27841	278.325	6.28438
277.263	6.27094	277.04	6.27786	278.503	6.28521
277.448	6.2712	277.196	6.27806	278.676	6.28487
277.608	6.27133	277.364	6.2782	278.833	6.28438
277.799	6.27094	277.566	6.27793	279.001	6.28499
277.957	6.2712	277.715	6.27798	279.177	6.28452
278.144	6.27149	277.867	6.27811	279.35	6.28411
278.314	6.27126	278.045	6.27834	279.525	6.28471
278.472	6.27128	278.211	6.27806	279.688	6.28478
278.646	6.27114	278.392	6.27818	279.858	6.28478
278.844	6.27128	278.565	6.27798	280.036	6.28487
279.008	6.27113	278.735	6.27806	280.21	6.28459
279.174	6.27053	278.915	6.27818	280.375	6.28473
279.36	6.27114	279.064	6.27818	280.551	6.28459
279.552	6.27142	279.254	6.27841	280.741	6.28485
279.707	6.2712	279.419	6.27827	280.892	6.2848
279.881	6.27106	279.599	6.27841	281.057	6.28505
280.04	6.27106	279.759	6.27813	281.234	6.28478
280.247	6.2714	279.918	6.27806	281.404	6.28473
280.396	6.27094	280.096	6.27777	281.582	6.28487
280.565	6.2712	280.28	6.27791	281.761	6.2843
280.738	6.27099	280.436	6.27827	281.92	6.28499
280.925	6.27126	280.633	6.27853	282.097	6.28492
281.101	6.2708	280.804	6.27853	282.267	6.28445
281.266	6.27128	280.971	6.27818	282.429	6.28452
281.447	6.27094	281.139	6.27811	282.613	6.28423
281.612	6.27135	281.317	6.27868	282.781	6.28473
281.752	6.27149	281.478	6.27887	282.939	6.28464
281.951	6.27094	281.656	6.27827	283.106	6.28464
282.112	6.27169	281.835	6.27887	283.294	6.28492
282.289	6.27162	282.002	6.27839	283.472	6.28445
282.453	6.2714	282.147	6.27834	283.636	6.28438
282.641	6.27107	282.331	6.27853	283.798	6.2848
282.806	6.27135	282.499	6.27827	283.969	6.28473
282.941	6.27135	282.686	6.27799	284.151	6.28485
283.138	6.27181	282.857	6.27763	284.326	6.28466
283.309	6.27174	283.022	6.27763	284.497	6.28478
283.456	6.27168	283.203	6.27779	284.672	6.28512
283.636	6.27181	283.374	6.27763	284.844	6.28471
283.772	6.27169	283.543	6.27818	285.008	6.28487
283.941	6.27176	283.719	6.27779	285.168	6.28487
284.132	6.27161	283.885	6.27757	285.351	6.28466
284.328	6.27217	284.054	6.27758	285.524	6.28487
284.486	6.27161	284.211	6.27777	285.693	6.28478
284.677	6.27142	284.396	6.27731	285.863	6.2848
284.853	6.27161	284.575	6.27798	286.032	6.28519
285.011	6.27174	284.762	6.27806	286.207	6.28521
285.181	6.2719	284.932	6.27758	286.375	6.28505
285.355	6.2719	285.105	6.27818	286.544	6.28466
285.514	6.27169	285.26	6.27784	286.721	6.28507
285.687	6.2719	285.446	6.27799	286.903	6.285
285.863	6.27245	285.619	6.27806	287.06	6.28459
286.009	6.27243	285.788	6.27798	287.24	6.28519
286.151	6.27209	285.977	6.27751	287.406	6.28533
286.347	6.27245	286.131	6.27791	287.568	6.28487
286.524	6.27245	286.331	6.27827	287.755	6.28541
286.664	6.27176	286.496	6.27786	287.933	6.28507
286.878	6.27223	286.659	6.27763	288.109	6.28493
287.033	6.27188	286.848	6.27751	288.274	6.28548
287.232	6.27259	287.002	6.27832	288.443	6.28521
287.39	6.27236	287.173	6.27839	288.615	6.28541
287.598	6.27181	287.348	6.27811	288.786	6.28519
287.746	6.27236	287.507	6.27777	288.963	6.28514
287.919	6.27202	287.684	6.27786	289.129	6.28595
288.086	6.27224	287.866	6.27758	289.316	6.28541
288.269	6.27265	288.031	6.27798	289.482	6.28576
288.434	6.27195	288.196	6.27758	289.646	6.28487
288.591	6.27197	288.353	6.27696	289.817	6.28528
288.728	6.27231	288.522	6.27784	290.003	6.28602
288.88	6.27224	288.719	6.27798	290.184	6.28581
289.062	6.27209	288.883	6.27813	290.355	6.28574
289.245	6.27209	289.061	6.27731	290.517	6.28507
289.433	6.2725	289.215	6.27777	290.685	6.28554
289.613	6.27217	289.365	6.27811	290.856	6.28548
289.787	6.27236	289.557	6.27763	291.022	6.28562
289.98	6.27209	289.718	6.27777	291.202	6.28519
290.134	6.27236	289.9	6.27786	291.386	6.2856
290.322	6.27257	290.058	6.27832	291.549	6.28562
290.447	6.27231	290.202	6.2782	291.718	6.28526
290.633	6.27204	290.407	6.27811	291.908	6.28554
290.762	6.27265	290.575	6.27811	292.074	6.28554
290.938	6.27252	290.753	6.27806	292.246	6.28533
291.083	6.27259	290.921	6.27818	292.409	6.28507
291.273	6.27257	291.079	6.27799	292.579	6.28519
291.478	6.27229	291.256	6.27834	292.761	6.28581
291.65	6.27224	291.445	6.27798	292.926	6.28562
291.867	6.27236	291.592	6.27827	293.102	6.28541
292.009	6.27217	291.787	6.27841	293.259	6.28554
292.201	6.27223	291.951	6.27818	293.44	6.28569
292.365	6.27229	292.106	6.27799	293.608	6.28608
292.543	6.27216	292.282	6.27861	293.782	6.28596
292.704	6.27202	292.447	6.27786	293.947	6.28554
292.842	6.27197	292.617	6.27806	294.126	6.28499
292.988	6.2719	292.79	6.27853	294.302	6.28588
293.155	6.27204	292.932	6.27818	294.458	6.2859
293.362	6.27181	293.128	6.27798	294.633	6.28583
293.5	6.27229	293.276	6.27777	294.815	6.28617
293.7	6.27259	293.456	6.27805	294.982	6.28567
293.867	6.27204	293.621	6.27772	295.139	6.28629
294.05	6.2719	293.814	6.27722	295.31	6.28629
294.238	6.27169	293.982	6.27743	295.5	6.28596
294.417	6.27174	294.141	6.27765	295.662	6.28658
294.59	6.27204	294.29	6.27777	295.827	6.28663
294.744	6.27216	294.479	6.27731	296.008	6.28651
294.914	6.27231	294.642	6.27805	296.171	6.28643
295.075	6.27238	294.829	6.27799	296.352	6.28588
295.227	6.27245	294.995	6.27806	296.509	6.28617
295.383	6.27257	295.158	6.27832	296.676	6.28629
295.551	6.27216	295.337	6.27839	296.857	6.28576
295.721	6.27202	295.493	6.27798	297.025	6.28622
295.902	6.27217	295.665	6.27882	297.201	6.28645
296.082	6.27169	295.845	6.27834	297.363	6.2865
296.26	6.27188	295.999	6.27848	297.54	6.28643
296.461	6.27169	296.164	6.27827	297.713	6.28617
296.646	6.27202	296.319	6.27853	297.883	6.28631
296.804	6.27168	296.511	6.27896	298.048	6.28636
296.993	6.27183	296.673	6.2786	298.215	6.28705
297.108	6.27149	296.854	6.27896	298.376	6.28581
297.272	6.27197	297.019	6.27882	298.548	6.28624
297.447	6.2719	297.207	6.27889	298.72	6.28693
297.629	6.2721	297.382	6.27832	298.902	6.28631
297.772	6.27181	297.55	6.27848	299.08	6.28629
297.962	6.2719	297.696	6.27846	299.252	6.28638
298.167	6.27169	297.875	6.27854	299.414	6.28651
298.343	6.27176	298.054	6.27853	299.601	6.28617
298.531	6.2714	298.204	6.27866	299.758	6.28658
298.705	6.27169	298.388	6.27827	299.916	6.28663
298.873	6.27149	298.546	6.27882	300.112	6.28638
299.014	6.27195	298.713	6.2788	300.278	6.28624
299.193	6.27161	298.89	6.27909	300.448	6.28672
299.37	6.27133	299.071	6.27901	300.616	6.28631
299.507	6.27114	299.239	6.27882	300.792	6.28672
299.659	6.27142	299.396	6.27873	300.965	6.28658
299.829	6.27188	299.58	6.27853	301.136	6.28663
299.996	6.27162	299.744	6.27806	301.307	6.28693
300.175	6.27161	299.915	6.27839	301.482	6.28706
300.332	6.2714	300.09	6.27791	301.655	6.28657
300.522	6.27202	300.251	6.27757	301.821	6.28693
300.655	6.27202	300.428	6.27784	302	6.28665
300.867	6.27216	300.593	6.27806	302.159	6.28684
301.031	6.27181	300.755	6.27818	302.335	6.2865
301.22	6.27216	300.925	6.27839	302.519	6.28677
301.371	6.27236	301.098	6.27853	302.678	6.2872
301.553	6.27229	301.263	6.27873	302.848	6.28677
301.753	6.27236	301.434	6.27853	303.023	6.28693
301.896	6.27252	301.591	6.27811	303.198	6.28672
302.075	6.27216	301.784	6.2782	303.368	6.28663
302.238	6.27216	301.961	6.27873	303.536	6.28665
302.385	6.27257	302.115	6.27868	303.693	6.28684
302.546	6.27236	302.294	6.27875	303.869	6.28746
302.705	6.2725	302.466	6.27841	304.035	6.28691
302.868	6.27245	302.616	6.27861	304.209	6.28672
303.012	6.27279	302.787	6.27894	304.385	6.28679
303.219	6.27271	302.969	6.27896	304.561	6.28725
303.4	6.2721	303.126	6.27866	304.718	6.28677
303.559	6.27279	303.306	6.27889	304.894	6.28677
303.757	6.27257	303.456	6.27853	305.062	6.28725
303.924	6.27265	303.646	6.27873	305.237	6.28684
304.09	6.27257	303.81	6.2793	305.395	6.2872
304.262	6.27259	304.003	6.27908	305.579	6.28698
304.451	6.27265	304.153	6.27949	305.744	6.28693
304.623	6.27243	304.335	6.27901	305.92	6.287
304.786	6.27257	304.516	6.27915	306.101	6.28748
304.921	6.27243	304.662	6.27901	306.26	6.2872
305.084	6.27257	304.873	6.2788	306.423	6.28739
305.237	6.27236	305.021	6.2788	306.6	6.28734
305.373	6.27223	305.214	6.27903	306.76	6.28706
305.533	6.27277	305.36	6.27873	306.929	6.28691
305.723	6.27271	305.534	6.27834	307.094	6.28727
305.853	6.27265	305.702	6.27882	307.289	6.28712
306.063	6.2725	305.871	6.27854	307.452	6.28727
306.223	6.27284	306.048	6.27868	307.613	6.28727
306.42	6.27217	306.204	6.27861	307.791	6.28718
306.604	6.27286	306.357	6.27882	307.964	6.28727
306.772	6.27264	306.546	6.27853	308.131	6.28782
306.965	6.27271	306.719	6.27873	308.298	6.28727
307.114	6.27298	306.878	6.27882	308.467	6.28712
307.267	6.27271	307.057	6.27839	308.639	6.28741
307.438	6.27257	307.189	6.27889	308.793	6.28741
307.622	6.27277	307.395	6.27841	308.976	6.28782
307.773	6.27259	307.538	6.27861	309.154	6.28693
307.903	6.27279	307.701	6.27882	309.31	6.28815
308.107	6.27305	307.87	6.27909	309.484	6.28734
308.25	6.27265	308.028	6.27908	309.656	6.28815
308.396	6.27293	308.2	6.27896	309.82	6.28794
308.578	6.2725	308.379	6.27916	309.997	6.28782
308.738	6.27223	308.537	6.2793	310.173	6.28767
308.918	6.27312	308.719	6.27997	310.329	6.28746
309.11	6.27293	308.877	6.27935	310.499	6.28803
309.298	6.27298	309.069	6.27949	310.675	6.28748
309.487	6.273	309.219	6.27976	310.848	6.28727
309.651	6.27293	309.381	6.27985	311.024	6.28773
309.826	6.27291	309.554	6.28002	311.197	6.28837
310.001	6.27265	309.705	6.28061	311.371	6.2876
310.155	6.27243	309.906	6.27985	311.544	6.2876
310.357	6.27286	310.062	6.28024	311.705	6.28782
310.485	6.27298	310.216	6.27992	311.871	6.28842
310.64	6.27265	310.401	6.27944	312.035	6.28748
310.786	6.2725	310.579	6.27999	312.214	6.2881
310.929	6.27277	310.753	6.27997	312.378	6.2878
311.113	6.27236	310.947	6.27978	312.549	6.28782
311.294	6.27279	311.107	6.2804	312.717	6.2878
311.476	6.27314	311.273	6.28031	312.879	6.28803
311.673	6.27279	311.459	6.27992	313.058	6.28835
311.868	6.27259	311.616	6.28004	313.218	6.28787
312.03	6.27257	311.8	6.2799	313.393	6.28789
312.187	6.27252	311.96	6.27956	313.548	6.28746
312.358	6.27202	312.144	6.27992	313.724	6.28782
312.527	6.27216	312.325	6.27937	313.886	6.28773
312.709	6.2725	312.474	6.27971	314.063	6.2878
312.867	6.27195	312.662	6.27916	314.243	6.28748
313.046	6.27245	312.806	6.27956	314.394	6.28775
313.175	6.27252	312.99	6.27937	314.579	6.28748
313.33	6.27245	313.159	6.27882	314.731	6.28761
313.504	6.27243	313.316	6.27896	314.897	6.28782
313.688	6.27279	313.501	6.27882	315.072	6.28718
313.838	6.27265	313.667	6.27908	315.237	6.2876
314.057	6.27271	313.83	6.27866	315.413	6.28782
314.228	6.27346	313.999	6.27868	315.578	6.28739
314.398	6.27252	314.18	6.27846	315.759	6.28746
314.585	6.27236	314.344	6.27894	315.918	6.28789
314.76	6.27245	314.514	6.2788	316.081	6.28748
314.9	6.27236	314.664	6.27882	316.246	6.28773
315.058	6.27259	314.829	6.27848	316.414	6.28773
315.232	6.27257	315.031	6.27882	316.576	6.28746
315.382	6.27291	315.182	6.27923	316.748	6.28787
315.54	6.27277	315.364	6.2793	316.92	6.28727
315.706	6.27264	315.527	6.27949	317.106	6.2876
315.867	6.27236	315.695	6.27916	317.258	6.28739
316.043	6.27265	315.875	6.27923	317.419	6.28727
316.246	6.27229	316.044	6.27928	317.591	6.28718
316.416	6.27277	316.211	6.27928	317.762	6.28773
316.619	6.27279	316.369	6.27978	317.945	6.28739
316.774	6.2725	316.563	6.27937	318.116	6.28712
316.954	6.27236	316.749	6.27963	318.281	6.28753
317.112	6.27272	316.902	6.27923	318.446	6.28739
317.285	6.27224	317.093	6.27963	318.622	6.28732
317.442	6.27224	317.247	6.27937	318.795	6.28741
317.608	6.27245	317.429	6.27978	318.969	6.28698
317.731	6.2721	317.592	6.27956	319.145	6.28727
317.916	6.27231	317.753	6.27963	319.311	6.28748
318.072	6.27279	317.94	6.27969	319.472	6.28665
318.251	6.27202	318.087	6.27915	319.65	6.28684
318.455	6.27229	318.278	6.27942	319.824	6.28725
318.631	6.27216	318.412	6.27971	320.006	6.28741
318.846	6.27264	318.598	6.27992	320.167	6.28713
319.015	6.27284	318.784	6.27949	320.347	6.2872
319.168	6.27243	318.95	6.27908	320.512	6.28706
319.338	6.27265	319.129	6.27985	320.685	6.28753
319.51	6.27257	319.261	6.27985	320.856	6.28739
319.66	6.27279	319.468	6.28033	321.028	6.28725
319.805	6.27257	319.607	6.27949	321.181	6.28732
319.965	6.27272	319.79	6.28002	321.369	6.28706
320.12	6.27257	319.975	6.27992	321.517	6.28718
320.304	6.27259	320.13	6.28018	321.696	6.28734
320.465	6.27298	320.311	6.27997	321.876	6.28748
320.643	6.27286	320.462	6.28012	322.04	6.2872
320.82	6.27291	320.618	6.28012	322.212	6.2876
321.001	6.27272	320.805	6.28033	322.386	6.28732
321.172	6.27257	320.983	6.28033	322.552	6.2872
321.356	6.27264	321.13	6.28026	322.709	6.28748
321.528	6.27271	321.298	6.28038	322.872	6.28748
321.705	6.27257	321.475	6.28024	323.046	6.28718
321.87	6.27272	321.61	6.28047	323.225	6.28775
322.025	6.27243	321.819	6.28059	323.392	6.28727
322.214	6.27257	321.979	6.28047	323.549	6.28748
322.376	6.27265	322.161	6.28033	323.709	6.28794
322.541	6.2725	322.32	6.28019	323.889	6.28794
322.664	6.27298	322.48	6.28024	324.058	6.28803
322.822	6.27265	322.658	6.27983	324.227	6.28741
322.967	6.27279	322.83	6.28012	324.39	6.2876
323.141	6.27305	323.001	6.27969	324.564	6.28789
323.312	6.27277	323.166	6.28054	324.734	6.28822
323.521	6.27277	323.331	6.2799	324.904	6.28732
323.656	6.273	323.516	6.28061	325.067	6.28837
323.835	6.27265	323.639	6.28031	325.241	6.28796
324.007	6.27279	323.808	6.28002	325.412	6.28767
324.174	6.27312	323.991	6.28038	325.57	6.28837
324.367	6.27332	324.168	6.28002	325.75	6.28794
324.535	6.27312	324.334	6.27999	325.92	6.28858
324.734	6.27312	324.482	6.28067	326.086	6.28877
324.883	6.273	324.666	6.28012	326.251	6.28828
325.053	6.27326	324.832	6.28067	326.41	6.28856
325.219	6.27307	324.997	6.28024	326.584	6.28899
325.366	6.27326	325.198	6.28004	326.758	6.2887
325.521	6.27312	325.341	6.28018	326.919	6.28851
325.689	6.27286	325.511	6.28047	327.083	6.2887
325.831	6.27307	325.688	6.28054	327.245	6.28878
325.997	6.27305	325.845	6.28102	327.422	6.28883
326.173	6.27334	326.042	6.28102	327.59	6.28864
326.358	6.27355	326.209	6.28086	327.756	6.28899
326.503	6.27305	326.375	6.28095	327.931	6.28849
326.683	6.27279	326.543	6.28095	328.101	6.28858
326.876	6.27327	326.716	6.28155	328.265	6.28925
327.037	6.27307	326.878	6.28148	328.432	6.28871
327.242	6.27326	327.054	6.28081	328.609	6.28878
327.407	6.27319	327.224	6.281	328.78	6.28858
327.582	6.27334	327.416	6.28074	328.942	6.28904
327.77	6.273	327.568	6.28081	329.105	6.28878
327.924	6.27326	327.723	6.28088	329.274	6.28913
328.113	6.27305	327.904	6.28073	329.452	6.28899
328.239	6.27346	328.055	6.28018	329.614	6.28904
328.388	6.27279	328.253	6.281	329.779	6.28897
328.528	6.2732	328.405	6.28079	329.948	6.28933
328.705	6.2732	328.586	6.28047	330.127	6.28913
328.87	6.27312	328.763	6.28047	330.289	6.28966
329.019	6.27346	328.92	6.2804	330.452	6.28925
329.18	6.27293	329.088	6.281	330.627	6.28913
329.374	6.27327	329.27	6.28093	330.796	6.28947
329.516	6.27332	329.412	6.28093	330.956	6.28952
329.724	6.27291	329.603	6.28067	331.14	6.28954
329.856	6.27279	329.752	6.28067	331.31	6.28947
330.017	6.27272	329.921	6.28107	331.456	6.2898
330.178	6.27314	330.111	6.28102	331.624	6.28968
330.342	6.27305	330.261	6.28102	331.804	6.28993
330.513	6.27291	330.455	6.28093	331.969	6.28925
330.67	6.273	330.614	6.28136	332.133	6.28938
330.855	6.27312	330.77	6.28143	332.307	6.28968
331.02	6.273	330.96	6.28176	332.47	6.28974
331.206	6.27271	331.123	6.28157	332.633	6.29014
331.381	6.27277	331.315	6.28157	332.814	6.28988
331.563	6.27326	331.473	6.28169	332.982	6.29021
331.737	6.27265	331.649	6.28122	333.151	6.28988
331.896	6.27286	331.831	6.28157	333.307	6.28988
332.078	6.27293	331.972	6.28176	333.473	6.29014
332.241	6.27326	332.192	6.28162	333.641	6.28993
332.396	6.27312	332.347	6.28143	333.806	6.28968
332.57	6.27286	332.512	6.28136	333.985	6.28968
332.736	6.27291	332.693	6.28164	334.158	6.29014
332.899	6.273	332.839	6.28157	334.329	6.28974
333.064	6.27298	333.038	6.28148	334.497	6.29002
333.225	6.27265	333.212	6.28143	334.66	6.29035
333.387	6.27312	333.363	6.28157	334.825	6.28986
333.544	6.27319	333.533	6.28162	335.003	6.29016
333.711	6.27312	333.696	6.28148	335.177	6.29035
333.878	6.27284	333.853	6.28169	335.331	6.29023
334.038	6.27286	334.047	6.28107	335.486	6.28986
334.187	6.27245	334.211	6.28134	335.665	6.29014
334.348	6.27284	334.381	6.28134	335.83	6.29016
334.521	6.27291	334.542	6.2817	336.002	6.29062
334.671	6.2732	334.705	6.281	336.185	6.29035
334.821	6.27277	334.875	6.28109	336.329	6.29041
334.978	6.27312	335.049	6.2815	336.505	6.29055
335.135	6.27326	335.211	6.28095	336.67	6.29055
335.315	6.27305	335.379	6.28136	336.84	6.29041
335.502	6.27312	335.545	6.28136	337.023	6.29035
335.654	6.273	335.738	6.28148	337.188	6.2905
335.83	6.27272	335.886	6.28169	337.349	6.29023
335.998	6.27271	336.056	6.28198	337.521	6.29055
336.168	6.27293	336.257	6.28203	337.684	6.29076
336.376	6.27312	336.399	6.28164	337.86	6.2909
336.543	6.27312	336.575	6.28219	338.031	6.29096
336.725	6.27264	336.754	6.28224	338.196	6.29035
336.902	6.27257	336.902	6.28224	338.355	6.29078
337.087	6.27293	337.09	6.28219	338.521	6.29084
337.268	6.2725	337.238	6.28267	338.686	6.29057
337.421	6.27279	337.415	6.28224	338.845	6.2909
337.613	6.27257	337.592	6.28198	339.012	6.29119
337.773	6.27291	337.747	6.28205	339.193	6.29098
337.933	6.27252	337.925	6.28177	339.366	6.29119
338.09	6.2725	338.089	6.28251	339.539	6.29126
338.227	6.27238	338.238	6.28251	339.699	6.29124
338.375	6.2725	338.436	6.28237	339.868	6.29131
338.546	6.27216	338.593	6.28196	340.03	6.29103
338.725	6.27245	338.754	6.28198	340.195	6.29138
338.884	6.27245	338.944	6.28225	340.382	6.29119
339.061	6.27257	339.078	6.28157	340.545	6.29126
339.243	6.27257	339.276	6.28189	340.727	6.29112
339.425	6.2725	339.424	6.28253	340.881	6.29091
339.613	6.27284	339.588	6.28224	341.049	6.29131
339.783	6.27217	339.775	6.28212	341.204	6.29124
339.949	6.273	339.924	6.28203	341.382	6.29119
340.12	6.27259	340.104	6.28189	341.551	6.29103
340.278	6.27271	340.285	6.28198	341.715	6.2911
340.447	6.27264	340.43	6.28225	341.889	6.29096
340.589	6.27245	340.597	6.28232	342.068	6.29138
340.732	6.27305	340.761	6.28231	342.236	6.2911
340.869	6.27259	340.917	6.28251	342.399	6.29119
341.053	6.2732	341.108	6.28251	342.578	6.29165
341.197	6.273	341.267	6.28212	342.734	6.29145
341.384	6.27312	341.427	6.28217	342.917	6.29078
341.562	6.27277	341.588	6.28274	343.065	6.29119
341.743	6.27312	341.743	6.28253	343.241	6.29186
341.928	6.27319	341.92	6.28253	343.413	6.29167
342.082	6.27348	342.079	6.2826	343.581	6.29145
342.263	6.27346	342.25	6.28244	343.754	6.29172
342.42	6.27341	342.425	6.28287	343.927	6.29174
342.588	6.27374	342.558	6.28308	344.095	6.29167
342.767	6.27355	342.726	6.28287	344.255	6.29174
342.933	6.27355	342.907	6.28286	344.426	6.29188
343.101	6.27339	343.06	6.28306	344.615	6.29215
343.249	6.27367	343.231	6.28313	344.772	6.29174
343.398	6.27382	343.387	6.28342	344.948	6.29158
343.556	6.27367	343.539	6.28308	345.093	6.29243
343.686	6.27375	343.731	6.28301	345.285	6.29193
343.869	6.27389	343.895	6.2832	345.444	6.29208
344.002	6.27368	344.057	6.28308	345.614	6.29255
344.182	6.27394	344.241	6.28335	345.775	6.29194
344.361	6.27408	344.369	6.28334	345.956	6.29241
344.518	6.27389	344.56	6.28349	346.125	6.29229
344.695	6.27403	344.739	6.2832	346.287	6.2922
344.881	6.27375	344.893	6.28301	346.455	6.29249
345.053	6.27401	345.087	6.28322	346.629	6.29255
345.233	6.27449	345.229	6.28382	346.823	6.29236
345.429	6.27422	345.394	6.28334	346.959	6.29289
345.612	6.2741	345.59	6.28301	347.142	6.29241
345.767	6.27477	345.716	6.28363	347.313	6.29282
345.935	6.2743	345.905	6.28334	347.477	6.29304
346.106	6.27422	346.063	6.28356	347.643	6.29311
346.274	6.27463	346.218	6.28327	347.809	6.29304
346.447	6.2743	346.401	6.2834	347.981	6.29311
346.621	6.27435	346.542	6.28342	348.149	6.2933
346.778	6.27465	346.724	6.28287	348.315	6.29298
346.937	6.27465	346.879	6.2832	348.471	6.29351
347.095	6.27463	347.044	6.28313	348.631	6.29277
347.268	6.27451	347.251	6.28334	348.805	6.29325
347.41	6.27477	347.396	6.28335	348.973	6.2933
347.567	6.27444	347.562	6.28361	349.127	6.29385
347.716	6.27477	347.728	6.28354	349.298	6.29371
347.893	6.27458	347.881	6.28349	349.474	6.29408
348.062	6.27437	348.074	6.28377	349.633	6.29371
348.244	6.27444	348.222	6.28397	349.808	6.29394
348.418	6.2743	348.401	6.28354	349.969	6.2942
348.611	6.27437	348.572	6.28322	350.141	6.29413
348.791	6.27449	348.718	6.28349	350.311	6.29426
348.973	6.27408	348.924	6.28363	350.481	6.29413
349.154	6.27465	349.084	6.28363	350.646	6.29449
349.323	6.27442	349.261	6.28383	350.826	6.2944
349.491	6.27429	349.443	6.28409	350.988	6.29433
349.659	6.27417	349.585	6.28389	351.14	6.29456
349.832	6.27423	349.782	6.28404	351.322	6.29468
349.978	6.27422	349.919	6.28389	351.476	6.29469
350.137	6.27442	350.115	6.28382	351.648	6.29476
350.289	6.2741	350.296	6.28395	351.809	6.29469
350.466	6.2741	350.429	6.28354	351.982	6.2949
350.616	6.27442	350.616	6.28423	352.151	6.2949
350.773	6.27458	350.758	6.28425	352.313	6.29511
350.947	6.2738	350.94	6.28375	352.497	6.29502
351.115	6.27396	351.114	6.28363	352.653	6.29476
351.28	6.27417	351.277	6.28395	352.828	6.2953
351.506	6.27389	351.451	6.28404	352.991	6.2953
351.663	6.27403	351.604	6.28356	353.159	6.29504
351.837	6.27367	351.786	6.28409	353.34	6.29456
352.019	6.2741	351.926	6.28368	353.508	6.29504
352.184	6.27422	352.125	6.28411	353.651	6.29516
352.378	6.27423	352.288	6.28409	353.827	6.29524
352.538	6.27374	352.43	6.28322	353.998	6.29469
352.697	6.2741	352.615	6.28334	354.177	6.29545
352.828	6.27368	352.755	6.28347	354.344	6.29566
352.976	6.27387	352.941	6.28402	354.52	6.29538
353.161	6.27355	353.105	6.28438	354.691	6.29564
353.335	6.27367	353.264	6.2843	354.847	6.29559
353.515	6.27375	353.434	6.28445	355.012	6.29585
353.676	6.27362	353.595	6.28437	355.182	6.29523
353.865	6.27346	353.77	6.28437	355.35	6.29571
354.055	6.27334	353.955	6.28485	355.517	6.29524
354.236	6.27334	354.114	6.28452	355.676	6.29531
354.414	6.27348	354.277	6.28416	355.85	6.29593
354.599	6.27332	354.441	6.28409	356.025	6.29591
354.768	6.273	354.609	6.28418	356.195	6.29586
354.935	6.27293	354.787	6.28492	356.346	6.29628
355.062	6.27314	354.934	6.28437	356.51	6.29571
355.222	6.27298	355.133	6.28464	356.675	6.29586
355.396	6.27346	355.279	6.2843	356.846	6.29573
355.556	6.27307	355.449	6.28425	357.014	6.29634
355.751	6.27286	355.635	6.28395	357.182	6.2964
355.968	6.27293	355.771	6.28425	357.352	6.296
356.149	6.27264	355.973	6.28459	357.52	6.29646
356.32	6.27298	356.149	6.28478	357.68	6.29626
356.505	6.27252	356.286	6.28452	357.832	6.29626
356.66	6.27264	356.473	6.28423	358.007	6.29626
356.797	6.27236	356.623	6.28459	358.176	6.29634
356.949	6.27216	356.804	6.2843	358.341	6.29676
357.129	6.27236	356.974	6.28473	358.514	6.29646
357.341	6.27216	357.14	6.28492	358.673	6.29676
357.545	6.27223	357.327	6.28444	358.84	6.29689
357.723	6.27217	357.481	6.28493	359.023	6.29696
357.889	6.27147	357.624	6.28466	359.181	6.29717
358.014	6.27169	357.819	6.2845	359.349	6.29662
358.179	6.27114	357.968	6.28452	359.517	6.29722
358.366	6.27154	358.153	6.28519	359.682	6.29756
358.577	6.27114	358.292	6.28499	359.852	6.29701
358.765	6.27094	358.438	6.28521	360.019	6.29736
358.941	6.27114	358.642	6.28535	360.185	6.29701
359.05	6.27107	358.79	6.28485	360.354	6.29695
359.206	6.27078	358.963	6.28548	360.514	6.29717
359.411	6.27059	359.129	6.28528	360.677	6.29772
359.63	6.2703	359.293	6.28485	360.847	6.29758
359.813	6.27066	359.484	6.28437	361.012	6.2975
359.948	6.27071	359.64	6.28452	361.171	6.29763
360.085	6.27037	359.81	6.28473	361.343	6.29772
360.255	6.26989	359.984	6.28459	361.521	6.29751
360.466	6.27016	360.122	6.28505	361.695	6.29724
360.686	6.26991	360.318	6.28473	361.852	6.29806
360.86	6.27008	360.442	6.28452	362.017	6.2982
360.992	6.2695	360.653	6.28499	362.185	6.29839
361.131	6.26963	360.813	6.28492	362.345	6.29798
361.303	6.26984	360.95	6.28485	362.507	6.29744
361.541	6.2695	361.15	6.28487	362.684	6.2982
361.726	6.26941	361.301	6.28485	362.846	6.29799
361.884	6.26895	361.471	6.28548	363.005	6.29846
361.992	6.2695	361.642	6.28507	363.178	6.29887
362.156	6.269	361.808	6.2854	363.345	6.29848
362.376	6.26948	361.964	6.28521	363.51	6.29853
362.559	6.2692	362.141	6.28541	363.675	6.29846
362.762	6.26934	362.303	6.28528	363.849	6.29854
362.872	6.26922	362.48	6.28507	364.022	6.29861
363.012	6.26881	362.606	6.28533	364.198	6.2986
363.206	6.26888	362.79	6.28528	364.36	6.29861
363.427	6.26874	362.977	6.28555	364.521	6.29894
363.613	6.26908	363.12	6.28519	364.691	6.29875
363.772	6.26872	363.294	6.28528	364.864	6.29896
363.877	6.26936	363.451	6.28548	365.027	6.29916
364.047	6.26865	363.613	6.28519	365.198	6.29901
364.252	6.26893	363.824	6.28519	365.35	6.29894
364.459	6.26913	363.966	6.28548	365.519	6.2988
364.607	6.26886	364.128	6.28521	365.671	6.29887
364.788	6.26865	364.265	6.28512	365.842	6.29908
364.908	6.26888	364.449	6.28521	365.996	6.29875
365.052	6.2686	364.627	6.28554	366.172	6.29915
365.239	6.26874	364.773	6.28521	366.339	6.29909
365.459	6.26874	364.965	6.28541	366.495	6.29949
365.646	6.26847	365.107	6.28521	366.665	6.29942
365.811	6.26831	365.282	6.28514	366.833	6.29887
365.904	6.26824	365.466	6.28521	367.01	6.2997
366.083	6.26838	365.61	6.28519	367.18	6.29978
366.288	6.26845	365.774	6.28541	367.338	6.29956
366.47	6.26811	365.939	6.28547	367.508	6.29944
366.65	6.26798	366.102	6.28528	367.684	6.29997
366.779	6.26845	366.293	6.2854	367.847	6.30004
366.921	6.26783	366.432	6.28562	368.018	6.30018
367.107	6.26792	366.625	6.2856	368.175	6.29976
367.312	6.26792	366.777	6.28512	368.334	6.29983
367.503	6.26805	366.929	6.28512	368.507	6.30026
367.628	6.26744	367.105	6.28533	368.672	6.30018
367.765	6.26811	367.257	6.28505	368.844	6.30004
367.922	6.26776	367.436	6.28521	369.005	6.30019
368.161	6.2679	367.595	6.28533	369.173	6.3004
368.338	6.26811	367.77	6.28548	369.347	6.30019
368.502	6.26797	367.958	6.28493	369.512	6.30052
368.636	6.26742	368.099	6.2856	369.683	6.30018
368.791	6.26737	368.277	6.28512	369.843	6.30019
368.961	6.26757	368.435	6.28512	370.012	6.30066
369.163	6.26764	368.589	6.285	370.182	6.30073
369.347	6.26716	368.787	6.28485	370.347	6.30116
369.498	6.26723	368.939	6.28505	370.515	6.30081
369.63	6.26682	369.118	6.28519	370.674	6.30087
369.79	6.26723	369.288	6.28478	370.853	6.30073
369.989	6.26708	369.45	6.2848	371.011	6.30073
370.177	6.26687	369.617	6.28485	371.174	6.30128
370.348	6.26673	369.795	6.28464	371.332	6.30073
370.523	6.26687	369.95	6.28464	371.5	6.30116
370.655	6.26661	370.152	6.28478	371.672	6.30095
370.795	6.26673	370.3	6.28473	371.831	6.30061
370.968	6.26634	370.471	6.28473	372.01	6.3008
371.21	6.26632	370.661	6.28505	372.172	6.30066
371.359	6.26593	370.82	6.28493	372.335	6.30183
371.508	6.26625	370.983	6.28457	372.514	6.30123
371.643	6.26572	371.151	6.28507	372.679	6.30148
371.805	6.26563	371.309	6.28512	372.845	6.30128
372.021	6.26579	371.504	6.2854	373.021	6.30143
372.207	6.26543	371.665	6.2848	373.187	6.30157
372.382	6.26551	371.825	6.28499	373.362	6.30183
372.517	6.2651	372.001	6.28505	373.546	6.30191
372.646	6.26531	372.178	6.285	373.701	6.30231
372.828	6.26469	372.343	6.28485	373.874	6.30224
373.041	6.26515	372.508	6.28464	374.035	6.30205
373.218	6.2646	372.69	6.2854	374.196	6.30224
373.385	6.26481	372.822	6.28521	374.379	6.30253
373.499	6.2646	373.012	6.28507	374.529	6.30231
373.651	6.2644	373.203	6.28528	374.712	6.30286
373.853	6.26414	373.34	6.28519	374.886	6.30258
374.046	6.264	373.53	6.28512	375.054	6.30258
374.232	6.26393	373.69	6.28493	375.219	6.30265
374.411	6.26366	373.827	6.28485	375.405	6.30258
374.54	6.26387	374.012	6.28492	375.561	6.30279
374.676	6.26378	374.183	6.28535	375.726	6.30327
374.852	6.26364	374.35	6.28535	375.899	6.30307
375.07	6.26309	374.524	6.28485	376.072	6.30322
375.238	6.26344	374.67	6.28548	376.236	6.30293
375.424	6.2633	374.868	6.28519	376.409	6.30322
375.532	6.26309	375.042	6.28464	376.57	6.30322
375.695	6.26316	375.178	6.28535	376.736	6.30301
375.882	6.26275	375.352	6.28485	376.906	6.30308
376.098	6.26256	375.525	6.28507	377.075	6.30308
376.267	6.26241	375.669	6.28473	377.248	6.30375
376.434	6.26242	375.857	6.285	377.414	6.30322
376.574	6.26242	376.03	6.28528	377.585	6.30322
376.709	6.26206	376.19	6.285	377.754	6.30382
376.88	6.26213	376.358	6.28541	377.92	6.30396
377.089	6.26181	376.523	6.28541	378.084	6.30377
377.282	6.26165	376.674	6.28547	378.256	6.30398
377.453	6.26126	376.848	6.28528	378.419	6.30437
377.613	6.26153	377.029	6.2854	378.588	6.30382
377.724	6.26131	377.164	6.2854	378.749	6.30432
377.901	6.26105	377.336	6.2854	378.912	6.30473
378.064	6.26069	377.474	6.28548	379.074	6.30444
378.279	6.26042	377.639	6.28541	379.253	6.3046
378.463	6.26071	377.832	6.28554	379.405	6.30432
378.638	6.26078	377.966	6.28541	379.572	6.30432
378.772	6.26036	378.145	6.28574	379.749	6.30472
378.909	6.25966	378.311	6.28555	379.915	6.30453
379.069	6.26035	378.463	6.2856	380.079	6.30506
379.256	6.2594	378.604	6.28583	380.245	6.30534
379.469	6.2594	378.809	6.28583	380.418	6.30499
379.652	6.25968	378.951	6.28541	380.59	6.3054
379.821	6.25918	379.088	6.28583	380.762	6.30535
379.94	6.25904	379.285	6.28615	380.917	6.3052
380.062	6.25892	379.447	6.28631	381.095	6.30501
380.222	6.25892	379.603	6.28624	381.255	6.30522
380.436	6.25843	379.78	6.28645	381.427	6.30542
380.625	6.25824	379.956	6.28617	381.6	6.30561
[truncated: 9,233 more rows]

## Sheet: Fig.2e
Fig. 2e
	CuZn-Ce		Ce-CuZn		Ce-CuZn-IM
Temperature (℃)	MS Signal at m/z of 44 (a.u.)	Temperature (℃)	MS Signal at m/z of 44 (a.u.)	Temperature (℃)	MS Signal at m/z of 44 (a.u.)
50.1718	1.72469e-10	50.1093	2.48471e-10	50.1407	1.81348e-10
50.3828	1.71338e-10	50.3202	2.53661e-10	50.3542	1.80089e-10
50.5937	1.79031e-10	50.5312	2.46802e-10	50.5652	1.85185e-10
50.8073	1.7588e-10	50.7422	2.48007e-10	50.7787	1.818e-10
51.0157	1.80458e-10	50.953	2.53698e-10	50.9897	1.87132e-10
51.2292	1.80699e-10	51.164	2.51807e-10	51.2005	1.81982e-10
51.4402	1.77233e-10	51.3775	2.62855e-10	51.4115	1.88781e-10
51.651	1.82256e-10	51.5885	2.61534e-10	51.625	1.9158e-10
51.862	1.83554e-10	51.7993	2.67935e-10	51.836	1.90617e-10
52.0728	1.87261e-10	52.0103	2.61335e-10	52.047	1.8652e-10
52.2838	1.86019e-10	52.2238	2.59556e-10	52.2605	1.95325e-10
52.4973	1.84926e-10	52.4348	2.64598e-10	52.4713	1.90063e-10
52.7083	1.86538e-10	52.6458	2.74849e-10	52.6823	1.8893e-10
52.9193	1.84777e-10	52.8567	2.71345e-10	52.8933	1.93757e-10
53.1328	1.89319e-10	53.0677	2.73947e-10	53.1042	1.99996e-10
53.3437	1.88707e-10	53.2785	2.78649e-10	53.3152	1.98435e-10
53.5573	1.90079e-10	53.4922	2.72383e-10	53.5262	1.97679e-10
53.7682	1.96585e-10	53.703	2.77592e-10	53.737	2.01238e-10
53.9792	1.92693e-10	53.914	2.80503e-10	53.948	2.02035e-10
54.1902	1.94194e-10	54.125	2.85526e-10	54.1615	2.04427e-10
54.4037	1.93267e-10	54.3385	2.84989e-10	54.3725	2.02017e-10
54.6145	1.96233e-10	54.5468	2.88474e-10	54.5833	2.05496e-10
54.8255	1.98958e-10	54.7603	2.84395e-10	54.797	2.13269e-10
55.0365	1.99236e-10	54.9713	2.9105e-10	55.0078	2.11508e-10
55.25	2.02907e-10	55.1822	2.97149e-10	55.2213	2.11823e-10
55.461	2.02944e-10	55.3932	3.01209e-10	55.4323	2.16125e-10
55.6718	2.0667e-10	55.6067	2.96611e-10	55.6458	2.16828e-10
55.8853	2.08171e-10	55.8177	2.95407e-10	55.8568	2.20628e-10
56.0963	2.10525e-10	56.0285	2.94684e-10	56.0678	2.16944e-10
56.3073	2.12012e-10	56.2395	3.06658e-10	56.2813	2.19738e-10
56.5182	2.17829e-10	56.453	3.03415e-10	56.4922	2.21777e-10
56.7292	2.1503e-10	56.6667	3.08549e-10	56.7032	2.23075e-10
56.9402	2.14956e-10	56.8775	3.12553e-10	56.9142	2.2276e-10
57.151	2.15326e-10	57.0885	3.11608e-10	57.1277	2.30582e-10
57.3645	2.16735e-10	57.2993	3.183e-10	57.3387	2.22723e-10
57.5755	2.16012e-10	57.513	3.12794e-10	57.5495	2.30545e-10
57.7865	2.22537e-10	57.7213	3.17503e-10	57.7605	2.33641e-10
58	2.22834e-10	57.9348	3.25585e-10	57.974	2.28374e-10
58.211	2.24206e-10	58.1458	3.23064e-10	58.185	2.31268e-10
58.4218	2.24132e-10	58.3567	3.26382e-10	58.3958	2.36422e-10
58.6328	2.26115e-10	58.5677	3.22007e-10	58.6068	2.39517e-10
58.8463	2.26504e-10	58.7785	3.29441e-10	58.8178	2.3751e-10
59.0573	2.27802e-10	58.9895	3.35169e-10	59.0287	2.38813e-10
59.2682	2.37311e-10	59.203	3.3064e-10	59.2397	2.3555e-10
59.4792	2.3264e-10	59.4113	3.33148e-10	59.4505	2.41686e-10
59.6927	2.31305e-10	59.6223	3.41416e-10	59.6642	2.47488e-10
59.9062	2.36032e-10	59.8333	3.43918e-10	59.875	2.46506e-10
60.1172	2.33734e-10	60.0468	3.50999e-10	60.086	2.46357e-10
60.3282	2.42353e-10	60.2577	3.44956e-10	60.297	2.47803e-10
60.539	2.41167e-10	60.4713	3.53149e-10	60.5078	2.54569e-10
60.7527	2.40092e-10	60.6822	3.4414e-10	60.7188	2.48526e-10
60.961	2.41686e-10	60.8958	3.57066e-10	60.9297	2.55441e-10
61.1718	2.44152e-10	61.1067	3.56301e-10	61.1407	2.53031e-10
61.3853	2.43021e-10	61.3177	3.65032e-10	61.3517	2.58568e-10
61.5963	2.47878e-10	61.5285	3.56468e-10	61.5652	2.56701e-10
61.8073	2.47229e-10	61.7368	3.59767e-10	61.7762	2.58889e-10
62.0208	2.5253e-10	61.9505	3.5847e-10	61.987	2.66137e-10
62.2318	2.53624e-10	62.164	3.6683e-10	62.198	2.71568e-10
62.4402	2.50936e-10	62.375	3.69036e-10	62.4115	2.67212e-10
62.6537	2.47729e-10	62.5858	3.73911e-10	62.625	2.67119e-10
62.8645	2.56701e-10	62.7968	3.7836e-10	62.836	2.65975e-10
63.0755	2.5646e-10	63.0077	3.75005e-10	63.047	2.73273e-10
63.2865	2.56052e-10	63.2187	3.84625e-10	63.2578	2.76703e-10
63.4973	2.56738e-10	63.4322	3.82345e-10	63.4713	2.72068e-10
63.7083	2.64468e-10	63.6432	3.84533e-10	63.6823	2.75794e-10
63.9218	2.6673e-10	63.8542	3.87925e-10	63.8933	2.79001e-10
64.1328	2.67786e-10	64.065	3.97564e-10	64.1068	2.80651e-10
64.3463	2.66934e-10	64.2785	3.96508e-10	64.3152	2.78111e-10
64.5573	2.65006e-10	64.4895	3.96118e-10	64.5262	2.85693e-10
64.7682	2.70029e-10	64.703	3.96786e-10	64.7397	2.84155e-10
64.9818	2.70474e-10	64.9113	4.0116e-10	64.948	2.85693e-10
65.1927	2.75868e-10	65.125	3.98806e-10	65.1615	2.88196e-10
65.4037	2.69065e-10	65.3385	4.06017e-10	65.3725	2.86286e-10
65.6145	2.76072e-10	65.5493	4.15156e-10	65.5833	2.90457e-10
65.8282	2.77945e-10	65.7603	4.17918e-10	65.7943	2.9575e-10
66.039	2.79001e-10	65.9713	4.14785e-10	66.0078	2.93979e-10
66.25	2.82264e-10	66.1848	4.18604e-10	66.2213	2.99318e-10
66.4635	2.78834e-10	66.3958	4.28984e-10	66.4323	3.01857e-10
66.6745	2.82301e-10	66.6067	4.22181e-10	66.6433	2.94665e-10
66.888	2.86657e-10	66.8177	4.29188e-10	66.8542	3.00078e-10
67.099	2.86101e-10	67.0312	4.25852e-10	67.0678	2.99373e-10
67.3098	2.85545e-10	67.2422	4.38366e-10	67.2787	3.07071e-10
67.5208	2.95629e-10	67.4557	4.26723e-10	67.4897	3.05398e-10
67.7343	2.8864e-10	67.6667	4.36807e-10	67.7005	3.05565e-10
67.9453	2.91143e-10	67.8775	4.3449e-10	67.9142	3.10774e-10
68.1562	2.89771e-10	68.091	4.45371e-10	68.125	3.2147e-10
68.3698	2.94554e-10	68.302	4.52119e-10	68.3387	3.11738e-10
68.5807	2.93386e-10	68.513	4.45853e-10	68.5495	3.12887e-10
68.7917	2.98389e-10	68.7265	4.47373e-10	68.7605	3.2223e-10
69.0027	2.90198e-10	68.9375	4.54695e-10	68.974	3.25307e-10
69.2162	3.00671e-10	69.151	4.59645e-10	69.185	3.23064e-10
69.4297	3.03767e-10	69.3593	4.65354e-10	69.3958	3.20969e-10
69.6407	3.04082e-10	69.5728	4.62685e-10	69.6068	3.22656e-10
69.8515	3.12868e-10	69.7812	4.65558e-10	69.8178	3.30553e-10
70.0625	3.04879e-10	69.9922	4.67097e-10	70.0287	3.29459e-10
70.276	3.12572e-10	70.2057	4.68672e-10	70.2397	3.25881e-10
70.487	3.10255e-10	70.4167	4.76495e-10	70.4505	3.30071e-10
70.6978	3.08327e-10	70.6302	4.65632e-10	70.6615	3.26763e-10
70.9088	3.20561e-10	70.841	4.79906e-10	70.875	3.37374e-10
71.1223	3.18745e-10	71.052	4.8061e-10	71.086	3.40062e-10
71.3333	3.13054e-10	71.2655	4.89926e-10	71.297	3.4301e-10
71.5443	3.20487e-10	71.4765	4.88581e-10	71.5078	3.38746e-10
71.7578	3.1804e-10	71.6875	4.86005e-10	71.7188	3.36744e-10
71.9687	3.22044e-10	71.8983	4.89619e-10	71.9297	3.45772e-10
72.1823	3.24621e-10	72.1093	5.01019e-10	72.1407	3.40062e-10
72.3932	3.26308e-10	72.3202	5.08657e-10	72.3517	3.44919e-10
72.6042	3.25603e-10	72.5312	4.99351e-10	72.5625	3.4136e-10
72.8152	3.29422e-10	72.7422	5.06284e-10	72.7735	3.50387e-10
73.0287	3.27939e-10	72.9557	5.08434e-10	72.987	3.5074e-10
73.2395	3.2768e-10	73.1667	5.15775e-10	73.198	3.51222e-10
73.4505	3.28161e-10	73.3775	5.08453e-10	73.4088	3.5263e-10
73.664	3.33407e-10	73.5885	5.10696e-10	73.6198	3.54614e-10
73.875	3.34427e-10	73.7993	5.16702e-10	73.8333	3.56227e-10
74.0885	3.32036e-10	74.0103	5.26712e-10	74.0443	3.52501e-10
74.2995	3.3958e-10	74.2238	5.20002e-10	74.2553	3.56152e-10
74.5103	3.35187e-10	74.4348	5.23857e-10	74.4662	3.64439e-10
74.7213	3.444e-10	74.6458	5.21874e-10	74.6797	3.62511e-10
74.9348	3.40081e-10	74.8567	5.29622e-10	74.8907	3.62677e-10
75.1432	3.41656e-10	75.0702	5.33923e-10	75.1017	3.55819e-10
75.3568	3.444e-10	75.2812	5.37037e-10	75.3125	3.69592e-10
75.5677	3.43807e-10	75.4922	5.34479e-10	75.5262	3.67423e-10
75.7787	3.4959e-10	75.703	5.46361e-10	75.737	3.66441e-10
75.9895	3.43047e-10	75.9167	5.37204e-10	75.948	3.68887e-10
76.2032	3.51555e-10	76.1275	5.47826e-10	76.1588	3.70926e-10
76.414	3.65903e-10	76.3385	5.50458e-10	76.3698	3.77778e-10
76.625	3.5289e-10	76.5493	5.50995e-10	76.5808	3.73577e-10
76.8385	3.5061e-10	76.763	5.664e-10	76.7943	3.7582e-10
77.0495	3.62603e-10	76.9738	5.53461e-10	77.0053	3.74993e-10
77.263	3.58822e-10	77.1848	5.61413e-10	77.2162	3.77099e-10
77.474	3.5656e-10	77.3958	5.67252e-10	77.4272	3.91132e-10
77.6848	3.62066e-10	77.6067	5.70014e-10	77.638	3.86498e-10
77.8958	3.60917e-10	77.8177	5.66696e-10	77.849	3.86034e-10
78.1093	3.6581e-10	78.0312	5.72332e-10	78.0625	3.85904e-10
78.3177	3.58562e-10	78.2422	5.54388e-10	78.2735	3.83291e-10
78.5312	3.62103e-10	78.453	5.77411e-10	78.4845	3.87387e-10
78.7422	3.61547e-10	78.6667	5.76428e-10	78.6953	3.87202e-10
78.9532	3.65662e-10	78.8775	5.7691e-10	78.9088	3.87628e-10
79.164	3.73021e-10	79.091	5.76484e-10	79.1198	3.90149e-10
79.3777	3.74819e-10	79.2993	5.80729e-10	79.3308	3.95655e-10
79.5912	3.79435e-10	79.513	5.83899e-10	79.5417	3.90094e-10
79.802	3.75746e-10	79.7238	5.90572e-10	79.7553	4.00011e-10
80.013	3.79695e-10	79.9375	5.96356e-10	79.9662	3.93671e-10
80.224	3.78842e-10	80.1483	5.98061e-10	80.1772	4.04313e-10
80.4375	3.79342e-10	80.3593	5.99062e-10	80.3907	3.95136e-10
80.6458	3.80362e-10	80.5702	5.96226e-10	80.6017	3.98954e-10
80.8593	3.83198e-10	80.7838	5.97857e-10	80.81	3.98917e-10
81.0677	3.80899e-10	80.9947	6.01453e-10	81.0235	4.05035e-10
81.2787	3.7912e-10	81.2057	6.14633e-10	81.2345	4.09687e-10
81.4922	3.81863e-10	81.4192	6.07881e-10	81.4453	4.03051e-10
81.7032	3.8887e-10	81.6302	6.06829e-10	81.6563	4.07426e-10
81.914	3.89167e-10	81.8437	6.16376e-10	81.8698	4.14859e-10
82.125	3.93542e-10	82.0547	6.15152e-10	82.0808	4.0965e-10
82.3385	3.97564e-10	82.2655	6.19508e-10	82.2917	4.11467e-10
82.5495	3.86998e-10	82.4792	6.19935e-10	82.5027	4.10702e-10
82.7603	3.93653e-10	82.6875	6.26015e-10	82.7137	4.0307e-10
82.974	3.9673e-10	82.8983	6.22938e-10	82.9245	4.08056e-10
83.1848	3.89816e-10	83.1093	6.20825e-10	83.138	4.05665e-10
83.3958	3.97434e-10	83.3202	6.27813e-10	83.349	4.11634e-10
83.6068	3.90465e-10	83.5338	6.27442e-10	83.56	4.12709e-10
83.8203	3.93338e-10	83.7447	6.28035e-10	83.7708	4.18164e-10
84.0312	4.00178e-10	83.9557	6.35691e-10	83.9818	4.0991e-10
84.2422	3.94802e-10	84.1667	6.38342e-10	84.1953	4.14192e-10
84.4532	3.98547e-10	84.3802	6.4305e-10	84.4063	4.22923e-10
84.6667	4.01883e-10	84.591	6.39918e-10	84.6198	4.19104e-10
84.8777	4.02977e-10	84.802	6.44867e-10	84.8308	4.21162e-10
85.0885	3.9927e-10	85.0155	6.46127e-10	85.0417	4.21199e-10
85.2995	3.93282e-10	85.2265	6.4737e-10	85.2527	4.17047e-10
85.5103	3.95321e-10	85.44	6.46387e-10	85.4662	4.20105e-10
85.7213	4.01142e-10	85.651	6.54766e-10	85.6772	4.23201e-10
85.9348	4.10633e-10	85.8618	6.44775e-10	85.888	4.21718e-10
86.1432	4.06573e-10	86.0728	6.556e-10	86.099	4.23627e-10
86.3542	4.03922e-10	86.2838	6.48927e-10	86.3125	4.1903e-10
86.5677	3.94654e-10	86.4947	6.58473e-10	86.5208	4.24716e-10
86.7787	4.01364e-10	86.7057	6.55192e-10	86.7345	4.29226e-10
86.9895	4.05201e-10	86.9167	6.67575e-10	86.9453	4.25889e-10
87.2032	4.03756e-10	87.1275	6.60679e-10	87.1563	4.26754e-10
87.414	4.10151e-10	87.341	6.58992e-10	87.3672	4.17899e-10
87.625	4.05387e-10	87.552	6.62218e-10	87.5808	4.27261e-10
87.836	3.99195e-10	87.763	6.74063e-10	87.7917	4.32414e-10
88.0495	4.11541e-10	87.9765	6.75713e-10	88.0027	4.28632e-10
88.263	3.94839e-10	88.1875	6.76361e-10	88.2137	4.35213e-10
88.474	4.0446e-10	88.3983	6.65425e-10	88.4245	4.25298e-10
88.6848	4.03051e-10	88.6118	6.8081e-10	88.638	4.35139e-10
88.8958	4.02755e-10	88.8228	6.75175e-10	88.849	4.31246e-10
89.1068	3.95451e-10	89.0338	6.80569e-10	89.06	4.31339e-10
89.3177	3.98361e-10	89.2473	6.7803e-10	89.2708	4.36696e-10
89.5287	4.06036e-10	89.4583	6.81329e-10	89.4818	4.25796e-10
89.7422	4.08056e-10	89.6692	6.71746e-10	89.6928	4.27298e-10
89.9532	3.96841e-10	89.8827	6.87391e-10	89.9037	4.32062e-10
90.164	3.99084e-10	90.0937	6.83647e-10	90.1172	4.27224e-10
90.3777	3.99622e-10	90.302	6.83813e-10	90.3282	4.40014e-10
90.5885	3.98788e-10	90.5155	6.8765e-10	90.5365	4.38457e-10
90.7995	3.96489e-10	90.7265	6.9006e-10	90.75	4.35417e-10
91.0103	3.99974e-10	90.9375	6.84833e-10	90.961	4.34286e-10
91.224	4.02439e-10	91.1483	6.95733e-10	91.172	4.31996e-10
91.4348	3.9699e-10	91.3593	6.89282e-10	91.3855	4.36937e-10
91.6485	3.99752e-10	91.5702	6.94973e-10	91.5963	4.37716e-10
91.8593	3.99659e-10	91.7785	7.01739e-10	91.8047	4.36491e-10
92.0703	4.04979e-10	91.9922	6.88763e-10	92.0183	4.38364e-10
92.2838	3.96489e-10	92.203	6.93286e-10	92.2267	4.34824e-10
92.4948	3.98269e-10	92.414	6.87113e-10	92.4402	4.40568e-10
92.7032	4.03162e-10	92.625	7.05428e-10	92.6485	4.34657e-10
92.9167	4.00067e-10	92.8385	6.93193e-10	92.8595	4.29721e-10
93.125	3.9673e-10	93.0493	7.07244e-10	93.073	4.37271e-10
93.3385	3.92244e-10	93.2603	6.92081e-10	93.2838	4.32729e-10
93.5495	4.01642e-10	93.4738	6.96511e-10	93.4948	4.38531e-10
93.7603	3.9775e-10	93.6848	7.03889e-10	93.7083	4.38531e-10
93.9713	3.89927e-10	93.8958	7.02184e-10	93.9167	4.34824e-10
94.1848	3.94654e-10	94.1067	7.08078e-10	94.1277	4.34707e-10
94.3958	3.94506e-10	94.3202	7.15957e-10	94.3387	4.4741e-10
94.6068	3.95414e-10	94.5312	7.03352e-10	94.5495	4.36288e-10
94.8203	4.00728e-10	94.7422	7.0971e-10	94.763	4.41052e-10
95.0312	3.8609e-10	94.953	7.06577e-10	94.974	4.39013e-10
95.2422	3.99177e-10	95.1667	7.02777e-10	95.185	4.35751e-10
95.4532	3.96007e-10	95.3775	7.03314e-10	95.3958	4.31098e-10
95.6667	3.90817e-10	95.5885	7.09228e-10	95.6095	4.34286e-10
95.8777	3.87462e-10	95.7993	7.10841e-10	95.8203	4.336e-10
96.0885	3.89649e-10	96.013	7.11359e-10	96.0313	4.37456e-10
96.2995	3.8114e-10	96.2238	7.18292e-10	96.2422	4.37492e-10
96.513	3.8583e-10	96.4348	7.12657e-10	96.4532	4.34234e-10
96.7213	3.87054e-10	96.6458	7.14196e-10	96.6642	4.35472e-10
96.9348	3.87054e-10	96.8567	7.07967e-10	96.875	4.3627e-10
97.1458	3.95618e-10	97.0677	7.16995e-10	97.086	4.31098e-10
97.3568	3.87258e-10	97.2812	7.16365e-10	97.297	4.39254e-10
97.5677	3.81937e-10	97.4922	7.09283e-10	97.5105	4.34193e-10
97.7812	3.84644e-10	97.703	7.02795e-10	97.7213	4.33007e-10
97.9922	3.84403e-10	97.914	7.17755e-10	97.9323	4.33015e-10
98.2032	3.84718e-10	98.1275	7.13436e-10	98.1458	4.27279e-10
98.414	3.75672e-10	98.341	7.14196e-10	98.3568	4.32785e-10
98.6277	3.7899e-10	98.552	7.1199e-10	98.5678	4.35217e-10
98.8385	3.78267e-10	98.763	7.12694e-10	98.7787	4.26686e-10
99.0495	3.86294e-10	98.9738	7.14678e-10	98.9922	4.32748e-10
99.2603	3.83791e-10	99.1848	7.21629e-10	99.2005	4.3114e-10
99.474	3.75691e-10	99.3958	7.14103e-10	99.4142	4.30634e-10
99.6848	3.71553e-10	99.6067	7.21277e-10	99.625	4.29615e-10
99.8958	3.70259e-10	99.8177	7.19442e-10	99.836	4.38197e-10
100.109	3.74096e-10	100.028	7.22723e-10	100.047	4.298e-10
100.32	3.7126e-10	100.242	7.14103e-10	100.26	4.34027e-10
100.531	3.67979e-10	100.453	7.291e-10	100.471	4.34879e-10
100.742	3.7443e-10	100.664	7.22667e-10	100.682	4.31098e-10
100.956	3.71612e-10	100.875	7.25058e-10	100.893	4.34416e-10
101.167	3.77303e-10	101.086	7.06892e-10	101.107	4.27798e-10
101.378	3.70889e-10	101.297	7.25207e-10	101.315	4.26612e-10
101.588	3.66644e-10	101.51	7.20962e-10	101.529	4.22719e-10
101.802	3.6696e-10	101.721	7.17977e-10	101.74	4.24279e-10
102.016	3.69944e-10	101.935	7.22964e-10	101.951	4.24443e-10
102.227	3.68591e-10	102.146	7.27969e-10	102.162	4.27131e-10
102.438	3.65662e-10	102.357	7.28562e-10	102.375	4.20624e-10
102.648	3.65069e-10	102.568	7.24224e-10	102.586	4.20865e-10
102.862	3.61788e-10	102.778	7.27579e-10	102.799	4.2639e-10
103.07	3.67312e-10	102.992	7.2009e-10	103.008	4.26501e-10
103.281	3.61343e-10	103.201	7.16439e-10	103.221	4.18048e-10
103.495	3.59767e-10	103.411	7.14351e-10	103.432	4.19679e-10
103.706	3.64513e-10	103.625	7.18552e-10	103.643	4.11986e-10
103.917	3.59786e-10	103.836	7.20702e-10	103.854	4.24258e-10
104.13	3.54113e-10	104.047	7.25689e-10	104.065	4.21477e-10
104.341	3.54206e-10	104.26	7.28061e-10	104.276	4.21533e-10
104.552	3.57265e-10	104.471	7.18052e-10	104.487	4.22923e-10
104.763	3.49998e-10	104.68	7.19979e-10	104.698	4.22497e-10
104.977	3.54864e-10	104.893	7.34512e-10	104.909	4.16898e-10
105.188	3.51574e-10	105.104	7.28024e-10	105.12	4.22478e-10
105.398	3.48775e-10	105.315	7.28673e-10	105.331	4.19234e-10
105.612	3.52371e-10	105.526	7.29767e-10	105.542	4.12338e-10
105.823	3.49461e-10	105.734	7.19034e-10	105.753	4.10985e-10
106.037	3.47329e-10	105.948	7.2098e-10	105.966	4.16398e-10
106.247	3.42954e-10	106.159	7.20313e-10	106.177	4.20328e-10
106.458	3.40526e-10	106.37	7.14047e-10	106.388	4.14266e-10
106.669	3.41656e-10	106.581	7.21203e-10	106.599	4.17781e-10
106.883	3.47607e-10	106.792	7.17643e-10	106.81	4.08705e-10
107.091	3.43733e-10	107.002	7.20554e-10	107.021	4.09632e-10
107.305	3.33723e-10	107.213	7.09024e-10	107.232	4.15693e-10
107.516	3.41879e-10	107.424	7.19831e-10	107.443	4.10077e-10
107.727	3.368e-10	107.638	7.16921e-10	107.654	4.14303e-10
107.94	3.39172e-10	107.849	7.18107e-10	107.867	4.07315e-10
108.151	3.36892e-10	108.057	7.23853e-10	108.078	4.08408e-10
108.365	3.43473e-10	108.271	7.18459e-10	108.289	4.0991e-10
108.576	3.35261e-10	108.479	7.16198e-10	108.5	4.10077e-10
108.787	3.37727e-10	108.693	7.17032e-10	108.714	3.99956e-10
108.997	3.37708e-10	108.901	7.20461e-10	108.924	4.0535e-10
109.211	3.27865e-10	109.115	7.10637e-10	109.135	4.07352e-10
109.422	3.29644e-10	109.326	7.19979e-10	109.346	3.98584e-10
109.633	3.34446e-10	109.536	7.27264e-10	109.557	4.01995e-10
109.844	3.2768e-10	109.747	7.22593e-10	109.768	4.01902e-10
110.055	3.26808e-10	109.961	7.14733e-10	109.982	4.04627e-10
110.266	3.23249e-10	110.172	7.19571e-10	110.195	3.96971e-10
110.479	3.23101e-10	110.383	7.16531e-10	110.406	4.00122e-10
110.69	3.23082e-10	110.594	7.25281e-10	110.617	3.9762e-10
110.901	3.29626e-10	110.807	7.11508e-10	110.828	3.97638e-10
111.112	3.19134e-10	111.018	7.10155e-10	111.042	4.00678e-10
111.326	3.21766e-10	111.229	7.18366e-10	111.253	3.94635e-10
111.537	3.1754e-10	111.443	7.13417e-10	111.464	3.99622e-10
111.747	3.18559e-10	111.653	7.15901e-10	111.674	3.93666e-10
111.961	3.12071e-10	111.867	7.05168e-10	111.885	4.00141e-10
112.172	3.15668e-10	112.078	7.04946e-10	112.096	3.85923e-10
112.385	3.18263e-10	112.289	7.20758e-10	112.31	3.87591e-10
112.596	3.16057e-10	112.5	7.22408e-10	112.521	3.89462e-10
112.807	3.14018e-10	112.711	7.12675e-10	112.732	3.92578e-10
113.018	3.14129e-10	112.922	7.14214e-10	112.943	3.92189e-10
113.232	3.13239e-10	113.135	7.12138e-10	113.156	3.93227e-10
113.443	3.10588e-10	113.344	7.1325e-10	113.37	3.85089e-10
113.654	3.17188e-10	113.555	7.09969e-10	113.581	3.86295e-10
113.867	3.1196e-10	113.766	7.111e-10	113.792	3.86831e-10
114.078	3.1222e-10	113.977	7.01906e-10	114.003	3.90057e-10
114.292	3.0347e-10	114.188	7.04519e-10	114.216	3.82679e-10
114.503	2.99967e-10	114.398	7.05131e-10	114.427	3.91737e-10
114.713	3.08939e-10	114.612	7.02814e-10	114.638	3.91132e-10
114.924	3.04286e-10	114.823	7.11712e-10	114.849	3.83939e-10
115.138	3.00523e-10	115.034	6.98773e-10	115.06	3.85849e-10
115.349	3.00115e-10	115.245	7.13121e-10	115.271	3.78768e-10
115.56	2.99392e-10	115.458	7.03611e-10	115.484	3.80065e-10
115.771	3.04341e-10	115.669	7.01164e-10	115.695	3.743e-10
115.984	3.09773e-10	115.877	7.06354e-10	115.906	3.73763e-10
116.195	3.01857e-10	116.091	7.07003e-10	116.117	3.82197e-10
116.406	2.97798e-10	116.302	6.99625e-10	116.328	3.79671e-10
116.62	3.01913e-10	116.513	6.92637e-10	116.539	3.79009e-10
116.831	2.8979e-10	116.727	6.8804e-10	116.75	3.79138e-10
117.042	2.90642e-10	116.938	7.06466e-10	116.961	3.7608e-10
117.253	2.9448e-10	117.148	7.0152e-10	117.172	3.71112e-10
117.466	3.03229e-10	117.359	6.97012e-10	117.383	3.71075e-10
117.677	2.86008e-10	117.573	6.99403e-10	117.594	3.78415e-10
117.888	2.90494e-10	117.784	7.08542e-10	117.807	3.75005e-10
118.099	2.91736e-10	117.997	6.94213e-10	118.018	3.7506e-10
118.312	2.84488e-10	118.208	6.92174e-10	118.229	3.64198e-10
118.523	2.87658e-10	118.419	6.99922e-10	118.44	3.63938e-10
118.734	2.84618e-10	118.63	6.91543e-10	118.651	3.64012e-10
118.945	2.85712e-10	118.841	6.93379e-10	118.862	3.65291e-10
119.159	2.84006e-10	119.052	6.85927e-10	119.076	3.64976e-10
119.37	2.77036e-10	119.263	6.88707e-10	119.284	3.60657e-10
119.581	2.84655e-10	119.474	6.94268e-10	119.495	3.65365e-10
119.794	2.79872e-10	119.688	7.00015e-10	119.708	3.55263e-10
120.005	2.78204e-10	119.898	6.85945e-10	119.919	3.66922e-10
120.213	2.81189e-10	120.109	6.95974e-10	120.13	3.57988e-10
120.427	2.70419e-10	120.32	6.98309e-10	120.344	3.59155e-10
120.635	2.79817e-10	120.534	6.9234e-10	120.555	3.60694e-10
120.849	2.737e-10	120.745	6.90672e-10	120.766	3.5732e-10
121.06	2.83784e-10	120.956	6.91618e-10	120.977	3.66181e-10
121.273	2.71753e-10	121.167	6.7892e-10	121.19	3.59341e-10
121.484	2.7711e-10	121.38	6.86723e-10	121.401	3.55318e-10
121.695	2.70489e-10	121.591	6.79939e-10	121.612	3.4655e-10
121.906	2.70956e-10	121.802	6.86891e-10	121.823	3.55726e-10
122.118	2.69714e-10	122.016	6.80588e-10	122.037	3.51222e-10
122.328	2.74515e-10	122.227	6.71153e-10	122.247	3.52862e-10
122.541	2.68305e-10	122.438	6.77677e-10	122.458	3.5276e-10
122.753	2.65858e-10	122.648	6.79365e-10	122.67	3.53205e-10
122.963	2.69492e-10	122.862	6.67872e-10	122.88	3.54873e-10
123.174	2.68732e-10	123.07	6.61736e-10	123.092	3.45846e-10
123.388	2.66137e-10	123.281	6.71282e-10	123.305	3.54373e-10
123.599	2.68824e-10	123.495	6.62496e-10	123.515	3.515e-10
123.809	2.67175e-10	123.706	6.67631e-10	123.727	3.48904e-10
124.023	2.63171e-10	123.917	6.62459e-10	123.937	3.44035e-10
124.234	2.68157e-10	124.13	6.61025e-10	124.148	3.52964e-10
124.446	2.63208e-10	124.338	6.73006e-10	124.36	3.45104e-10
124.656	2.69862e-10	124.549	6.63182e-10	124.57	3.3832e-10
124.869	2.64097e-10	124.763	6.54036e-10	124.782	3.38857e-10
125.081	2.58518e-10	124.974	6.55415e-10	124.992	3.40841e-10
125.291	2.63245e-10	125.185	6.62273e-10	125.205	3.41833e-10
125.503	2.60557e-10	125.398	6.58585e-10	125.42	3.3667e-10
125.716	2.5646e-10	125.609	6.52801e-10	125.63	3.44307e-10
125.928	2.48155e-10	125.82	6.55155e-10	125.842	3.36077e-10
126.138	2.57554e-10	126.031	6.5699e-10	126.052	3.35595e-10
126.349	2.55904e-10	126.245	6.55748e-10	126.263	3.33778e-10
126.559	2.54477e-10	126.456	6.58028e-10	126.473	3.34223e-10
126.771	2.53865e-10	126.669	6.45238e-10	126.687	3.2831e-10
126.984	2.59055e-10	126.88	6.50243e-10	126.898	3.38728e-10
127.196	2.51362e-10	127.091	6.34876e-10	127.11	3.31702e-10
127.409	2.48656e-10	127.305	6.38027e-10	127.32	3.3502e-10
127.619	2.56071e-10	127.515	6.3849e-10	127.533	3.34445e-10
127.831	2.45004e-10	127.727	6.33893e-10	127.745	3.29162e-10
128.044	2.52734e-10	127.937	6.48278e-10	127.955	3.31387e-10
128.254	2.52845e-10	128.152	6.41586e-10	128.167	3.22322e-10
128.466	2.46858e-10	128.365	6.38472e-10	128.378	3.29329e-10
128.678	2.51603e-10	128.575	6.42439e-10	128.588	3.25216e-10
128.891	2.43855e-10	128.787	6.36303e-10	128.802	3.26475e-10
129.101	2.48285e-10	128.997	6.25589e-10	129.013	3.23954e-10
129.313	2.43392e-10	129.21	6.24829e-10	129.223	3.24398e-10
129.523	2.45727e-10	129.422	6.2151e-10	129.435	3.21099e-10
129.738	2.45987e-10	129.633	6.21473e-10	129.648	3.17466e-10
129.948	2.46858e-10	129.843	6.27053e-10	129.862	3.18541e-10
130.159	2.47006e-10	130.055	6.2342e-10	130.073	3.22211e-10
130.373	2.45412e-10	130.265	6.09443e-10	130.283	3.17836e-10
130.583	2.4063e-10	130.478	6.22437e-10	130.495	3.15797e-10
130.794	2.42891e-10	130.69	6.2303e-10	130.705	3.16594e-10
131.004	2.37849e-10	130.902	6.06959e-10	130.917	3.25474e-10
131.219	2.39054e-10	131.112	6.14207e-10	131.13	3.18244e-10
131.429	2.30768e-10	131.325	6.17914e-10	131.342	3.16817e-10
131.641	2.36774e-10	131.537	6.0998e-10	131.552	3.13814e-10
131.851	2.34049e-10	131.747	6.10462e-10	131.763	3.16965e-10
132.063	2.40945e-10	131.958	5.92871e-10	131.973	3.20376e-10
132.273	2.36922e-10	132.172	6.05142e-10	132.185	3.07416e-10
132.488	2.33882e-10	132.383	5.99748e-10	132.395	3.10125e-10
132.698	2.29099e-10	132.593	5.98191e-10	132.61	3.1222e-10
132.906	2.32047e-10	132.805	6.02695e-10	132.82	3.09291e-10
133.119	2.31621e-10	133.018	5.96244e-10	133.032	3.03452e-10
133.331	2.30138e-10	133.228	5.99544e-10	133.245	3.03229e-10
133.541	2.34957e-10	133.44	5.88551e-10	133.455	3.13387e-10
133.754	2.29025e-10	133.653	5.88514e-10	133.667	3.05009e-10
133.966	2.26059e-10	133.865	5.92704e-10	133.878	3.04601e-10
134.178	2.3086e-10	134.075	5.82546e-10	134.092	2.98613e-10
134.388	2.28729e-10	134.287	5.86457e-10	134.302	3.0512e-10
134.601	2.26838e-10	134.5	5.84455e-10	134.513	3.03952e-10
134.813	2.28006e-10	134.71	5.849e-10	134.723	3.0512e-10
135.026	2.27987e-10	134.922	5.87921e-10	134.937	3.03099e-10
135.238	2.30249e-10	135.133	5.79135e-10	135.148	3.00819e-10
135.448	2.27394e-10	135.347	5.62711e-10	135.36	3.11423e-10
135.661	2.25411e-10	135.557	5.81025e-10	135.57	3.0297e-10
135.873	2.27338e-10	135.768	5.75576e-10	135.783	2.98298e-10
136.083	2.26949e-10	135.978	5.72128e-10	135.995	2.99225e-10
136.294	2.24743e-10	136.19	5.67846e-10	136.205	2.97557e-10
136.504	2.277e-10	136.402	5.68624e-10	136.42	2.98595e-10
136.716	2.2048e-10	136.615	5.66919e-10	136.63	2.94925e-10
136.929	2.20572e-10	136.825	5.64212e-10	136.843	2.96964e-10
137.141	2.23705e-10	137.037	5.60653e-10	137.055	2.92848e-10
137.351	2.24743e-10	137.247	5.69922e-10	137.265	2.91143e-10
137.563	2.19442e-10	137.46	5.57002e-10	137.477	2.89994e-10
137.776	2.19089e-10	137.668	5.61246e-10	137.687	2.99058e-10
137.988	2.22148e-10	137.883	5.54684e-10	137.898	2.96259e-10
138.201	2.23223e-10	138.093	5.52553e-10	138.112	2.84877e-10
138.411	2.21295e-10	138.305	5.52664e-10	138.323	2.88696e-10
138.623	2.1351e-10	138.515	5.52311e-10	138.533	2.92533e-10
138.833	2.18793e-10	138.728	5.50773e-10	138.745	2.89104e-10
139.044	2.18774e-10	138.94	5.48148e-10	138.955	2.86082e-10
139.254	2.18774e-10	139.152	5.50958e-10	139.167	2.89085e-10
139.469	2.1857e-10	139.362	5.42227e-10	139.378	2.86787e-10
139.679	2.17514e-10	139.575	5.46954e-10	139.588	2.84173e-10
139.891	2.15011e-10	139.787	5.32848e-10	139.802	2.83691e-10
140.101	2.10321e-10	139.997	5.4106e-10	140.013	2.86416e-10
140.314	2.14993e-10	140.208	5.37259e-10	140.223	2.87065e-10
140.529	2.13843e-10	140.422	5.32532e-10	140.435	2.83376e-10
140.739	2.17013e-10	140.633	5.33404e-10	140.648	2.84785e-10
140.951	2.10284e-10	140.843	5.29919e-10	140.86	2.84822e-10
141.161	2.12175e-10	141.057	5.32014e-10	141.07	2.81467e-10
141.374	2.09135e-10	141.268	5.34423e-10	141.282	2.80985e-10
141.586	2.07615e-10	141.478	5.23412e-10	141.495	2.78333e-10
141.796	2.11508e-10	141.69	5.31235e-10	141.705	2.76425e-10
142.011	2.13825e-10	141.903	5.21614e-10	141.917	2.80948e-10
142.221	2.111e-10	142.115	5.23894e-10	142.128	2.70493e-10
142.433	2.07467e-10	142.325	5.23635e-10	142.338	2.77407e-10
142.643	2.1084e-10	142.537	5.14273e-10	142.55	2.72662e-10
142.854	2.08579e-10	142.75	5.1748e-10	142.763	2.73588e-10
143.064	2.0743e-10	142.963	5.11067e-10	142.972	2.78964e-10
143.276	2.09395e-10	143.175	5.11178e-10	143.182	2.74534e-10
143.489	2.08264e-10	143.385	5.12661e-10	143.395	2.74182e-10
143.703	2.09506e-10	143.597	5.09917e-10	143.607	2.76202e-10
143.914	2.05261e-10	143.81	5.08471e-10	143.818	2.77908e-10
144.124	2.02814e-10	144.02	5.11048e-10	144.028	2.72439e-10
144.336	2.04149e-10	144.235	5.10548e-10	144.24	2.70252e-10
144.549	2.07893e-10	144.445	5.06025e-10	144.45	2.74905e-10
144.761	2.06799e-10	144.658	5.08508e-10	144.663	2.69621e-10
144.971	2.03796e-10	144.87	5.04263e-10	144.875	2.74441e-10
145.183	2.05687e-10	145.083	5.04986e-10	145.087	2.68472e-10
145.393	1.98124e-10	145.293	5.00241e-10	145.297	2.71994e-10
145.604	2.06262e-10	145.505	5.04579e-10	145.505	2.6875e-10
145.818	2.08023e-10	145.717	5.00167e-10	145.718	2.69455e-10
146.029	2.02406e-10	145.93	4.88729e-10	145.93	2.68379e-10
146.239	2.01665e-10	146.138	4.94587e-10	146.14	2.65654e-10
146.451	2.00849e-10	146.348	4.92937e-10	146.353	2.73663e-10
146.664	2.07467e-10	146.562	4.86616e-10	146.565	2.66563e-10
146.874	2.01127e-10	146.773	4.85912e-10	146.777	2.70641e-10
147.086	2.04445e-10	146.985	4.80592e-10	146.987	2.61317e-10
147.299	1.98513e-10	147.198	4.85133e-10	147.2	2.66785e-10
147.511	2.01498e-10	147.408	4.91102e-10	147.412	2.70122e-10
147.724	2.0083e-10	147.622	4.81741e-10	147.625	2.62207e-10
147.934	2.03407e-10	147.833	4.85096e-10	147.837	2.633e-10
148.146	2.02369e-10	148.043	4.81185e-10	148.047	2.62117e-10
148.359	1.98309e-10	148.255	4.81834e-10	148.26	2.63486e-10
148.571	2.02666e-10	148.467	4.72862e-10	148.472	2.61002e-10
148.779	2.02388e-10	148.677	4.75791e-10	148.68	2.56516e-10
148.993	1.96437e-10	148.89	4.71416e-10	148.893	2.59611e-10
149.201	2.00552e-10	149.102	4.77385e-10	149.103	2.59129e-10
149.414	1.96493e-10	149.312	4.72194e-10	149.315	2.60557e-10
149.624	1.92841e-10	149.523	4.73677e-10	149.528	2.63245e-10
149.836	2.00423e-10	149.735	4.69247e-10	149.74	2.64505e-10
150.046	1.96826e-10	149.945	4.72065e-10	149.95	2.51158e-10
150.261	1.94695e-10	150.158	4.71286e-10	150.162	2.58203e-10
150.471	1.96901e-10	150.37	4.5894e-10	150.375	2.61094e-10
150.683	1.98569e-10	150.583	4.67449e-10	150.587	2.62948e-10
150.893	1.96511e-10	150.793	4.66374e-10	150.8	2.57053e-10
151.106	1.92062e-10	151.005	4.63908e-10	151.008	2.52623e-10
151.318	1.92785e-10	151.218	4.56419e-10	151.222	2.57461e-10
151.529	1.9412e-10	151.43	4.61072e-10	151.432	2.50158e-10
151.739	1.94027e-10	151.64	4.57921e-10	151.643	2.54403e-10
151.953	1.95232e-10	151.852	4.58495e-10	151.853	2.52438e-10
152.164	1.93286e-10	152.065	4.56049e-10	152.068	2.60005e-10
152.374	1.9412e-10	152.277	4.64082e-10	152.277	2.51159e-10
152.588	1.93657e-10	152.487	4.59941e-10	152.49	2.52957e-10
152.796	1.93434e-10	152.7	4.59849e-10	152.698	2.54495e-10
153.008	1.93471e-10	152.912	4.53528e-10	152.912	2.55385e-10
153.221	1.91117e-10	153.125	4.51544e-10	153.122	2.50361e-10
153.433	1.91173e-10	153.335	4.46372e-10	153.333	2.50788e-10
153.643	1.90209e-10	153.547	4.4817e-10	153.545	2.50602e-10
153.856	1.90246e-10	153.758	4.59904e-10	153.758	2.46598e-10
154.068	1.96678e-10	153.972	4.46261e-10	153.968	2.49509e-10
154.279	1.92619e-10	154.182	4.43518e-10	154.18	2.50102e-10
154.489	1.90524e-10	154.393	4.47503e-10	154.39	2.47729e-10
154.703	1.93916e-10	154.603	4.44407e-10	154.603	2.43169e-10
154.914	1.87002e-10	154.812	4.35825e-10	154.815	2.44207e-10
155.128	1.92081e-10	155.027	4.40329e-10	155.027	2.48304e-10
155.338	1.93008e-10	155.235	4.42609e-10	155.237	2.45319e-10
155.549	1.91136e-10	155.448	4.32673e-10	155.45	2.46839e-10
155.761	1.82887e-10	155.658	4.32247e-10	155.662	2.42724e-10
155.971	1.87725e-10	155.87	4.30968e-10	155.872	2.46432e-10
156.183	1.93786e-10	156.08	4.35046e-10	156.083	2.47618e-10
156.396	1.88466e-10	156.293	4.41571e-10	156.295	2.47396e-10
156.606	1.89986e-10	156.502	4.37363e-10	156.505	2.45319e-10
156.818	1.95102e-10	156.717	4.20254e-10	156.718	2.48174e-10
157.029	1.89097e-10	156.927	4.298e-10	156.93	2.42539e-10
157.243	1.82238e-10	157.138	4.26056e-10	157.14	2.40945e-10
157.453	1.90542e-10	157.348	4.27298e-10	157.352	2.44096e-10
157.664	1.8817e-10	157.562	4.23924e-10	157.565	2.44972e-10
157.878	1.86631e-10	157.773	4.27465e-10	157.777	2.44875e-10
158.088	1.8804e-10	157.985	4.24888e-10	157.987	2.37274e-10
158.303	1.85815e-10	158.198	4.20383e-10	158.198	2.44337e-10
158.513	1.87039e-10	158.408	4.17529e-10	158.408	2.37942e-10
158.724	1.91821e-10	158.622	4.19549e-10	158.62	2.3872e-10
158.938	1.86075e-10	158.83	4.21403e-10	158.83	2.41149e-10
159.148	1.85871e-10	159.043	4.21699e-10	159.042	2.3796e-10
159.359	1.86168e-10	159.255	4.18882e-10	159.255	2.4721e-10
159.571	1.8437e-10	159.463	4.17807e-10	159.467	2.38646e-10
159.784	1.84592e-10	159.677	4.19178e-10	159.675	2.37849e-10
159.994	1.84963e-10	159.888	4.12394e-10	159.888	2.41297e-10
160.208	1.84258e-10	160.098	4.17454e-10	160.097	2.39387e-10
160.419	1.82405e-10	160.31	4.05554e-10	160.31	2.36273e-10
160.629	1.84073e-10	160.523	4.10763e-10	160.518	2.39072e-10
160.844	1.83795e-10	160.735	4.16769e-10	160.732	2.43188e-10
161.054	1.89949e-10	160.945	4.19735e-10	160.943	2.37423e-10
161.266	1.85593e-10	161.158	4.05442e-10	161.153	2.3353e-10
161.476	1.8385e-10	161.37	4.06425e-10	161.365	2.31695e-10
161.689	1.81756e-10	161.58	4.08872e-10	161.578	2.3594e-10
161.901	1.85111e-10	161.792	4.04571e-10	161.788	2.36181e-10
162.113	1.83387e-10	162.005	4.08816e-10	162	2.33289e-10
162.323	1.80792e-10	162.217	4.03922e-10	162.212	2.32547e-10
162.536	1.8513e-10	162.427	4.0776e-10	162.422	2.36941e-10
162.748	1.79049e-10	162.64	4.04349e-10	162.633	2.31213e-10
162.958	1.82516e-10	162.852	4.05721e-10	162.843	2.33715e-10
163.169	1.87224e-10	163.065	4.00919e-10	163.055	2.36088e-10
163.383	1.84944e-10	163.277	4.01587e-10	163.265	2.31398e-10
163.594	1.78938e-10	163.487	3.96749e-10	163.478	2.34104e-10
163.804	1.78326e-10	163.698	3.95914e-10	163.69	2.28543e-10
164.016	1.80792e-10	163.912	3.94431e-10	163.902	2.32714e-10
164.226	1.81385e-10	164.122	3.96322e-10	164.112	2.3049e-10
164.438	1.82364e-10	164.333	3.97898e-10	164.325	2.25281e-10
164.651	1.80532e-10	164.547	3.95729e-10	164.538	2.31342e-10
164.863	1.80773e-10	164.758	3.92596e-10	164.75	2.32362e-10
165.073	1.82312e-10	164.972	3.95636e-10	164.962	2.33845e-10
165.286	1.79643e-10	165.182	4.00586e-10	165.172	2.3201e-10
165.494	1.83554e-10	165.393	3.96786e-10	165.385	2.29378e-10
165.706	1.83925e-10	165.603	3.92615e-10	165.597	2.34735e-10
165.919	1.81774e-10	165.818	3.92504e-10	165.807	2.28543e-10
166.129	1.83554e-10	166.028	3.91095e-10	166.018	2.29971e-10
166.341	1.77669e-10	166.24	3.93708e-10	166.228	2.31973e-10
166.553	1.82627e-10	166.45	3.88166e-10	166.44	2.27338e-10
166.766	1.80254e-10	166.663	3.91447e-10	166.653	2.31472e-10
166.976	1.79198e-10	166.875	3.85515e-10	166.865	2.31101e-10
167.188	1.80736e-10	167.088	3.86164e-10	167.075	2.27857e-10
167.401	1.78252e-10	167.3	3.9141e-10	167.287	2.30416e-10
167.613	1.79272e-10	167.51	3.85886e-10	167.5	2.26319e-10
167.823	1.81645e-10	167.722	3.88704e-10	167.712	2.28617e-10
168.034	1.84666e-10	167.935	3.76803e-10	167.922	2.28506e-10
168.248	1.78289e-10	168.145	3.82012e-10	168.135	2.29711e-10
168.458	1.78234e-10	168.357	3.8659e-10	168.347	2.29359e-10
168.669	1.80977e-10	168.57	3.81585e-10	168.555	2.22371e-10
168.879	1.80644e-10	168.782	3.83013e-10	168.765	2.28028e-10
169.094	1.80458e-10	168.992	3.83235e-10	168.977	2.2263e-10
169.304	1.7955e-10	169.205	3.84885e-10	169.187	2.25652e-10
169.516	1.76473e-10	169.417	3.83754e-10	169.398	2.31713e-10
169.726	1.76324e-10	169.63	3.8305e-10	169.61	2.21963e-10
169.938	1.80644e-10	169.842	3.7747e-10	169.82	2.21518e-10
170.148	1.78753e-10	170.052	3.84143e-10	170.033	2.21981e-10
170.363	1.75008e-10	170.265	3.78415e-10	170.245	2.26486e-10
170.573	1.83331e-10	170.477	3.80102e-10	170.458	2.27136e-10
170.784	1.76287e-10	170.687	3.75876e-10	170.67	2.2947e-10
170.994	1.79216e-10	170.898	3.71705e-10	170.878	2.21722e-10
171.208	1.77103e-10	171.112	3.76172e-10	171.088	2.19887e-10
171.421	1.76009e-10	171.323	3.85645e-10	171.3	2.19849e-10
171.633	1.81292e-10	171.533	3.8203e-10	171.51	2.25707e-10
171.841	1.80551e-10	171.745	3.73299e-10	171.722	2.23557e-10
172.054	1.72821e-10	171.958	3.72539e-10	171.932	2.25689e-10
172.266	1.78456e-10	172.168	3.76395e-10	172.145	2.27524e-10
172.476	1.78067e-10	172.38	3.65866e-10	172.357	2.28506e-10
172.689	1.79088e-10	172.592	3.69629e-10	172.568	2.24243e-10
172.901	1.7955e-10	172.805	3.74504e-10	172.782	2.19386e-10
173.113	1.81292e-10	173.015	3.71761e-10	172.99	2.2326e-10
173.323	1.75602e-10	173.227	3.70964e-10	173.2	2.21036e-10
173.536	1.76992e-10	173.44	3.79398e-10	173.413	2.24243e-10
173.748	1.75694e-10	173.652	3.70129e-10	173.625	2.20925e-10
173.958	1.76176e-10	173.862	3.66941e-10	173.837	2.15011e-10
174.169	1.7727e-10	174.073	3.66552e-10	174.05	2.18144e-10
174.383	1.79643e-10	174.287	3.667e-10	174.26	2.23149e-10
174.594	1.78883e-10	174.497	3.74578e-10	174.472	2.23631e-10
174.804	1.75249e-10	174.71	3.70278e-10	174.682	2.1896e-10
175.016	1.80514e-10	174.922	3.63734e-10	174.895	2.16735e-10
175.229	1.79086e-10	175.133	3.5834e-10	175.107	2.18496e-10
175.439	1.76473e-10	175.347	3.64049e-10	175.32	2.15271e-10
175.651	1.77177e-10	175.557	3.68127e-10	175.532	2.26486e-10
175.864	1.71431e-10	175.768	3.65365e-10	175.742	2.1781e-10
176.076	1.74675e-10	175.978	3.6505e-10	175.955	2.18904e-10
176.289	1.76825e-10	176.19	3.64958e-10	176.167	2.19219e-10
176.499	1.76806e-10	176.402	3.63919e-10	176.378	2.16253e-10
176.711	1.7638e-10	176.615	3.60657e-10	176.588	2.16086e-10
176.921	1.75564e-10	176.823	3.64568e-10	176.802	2.21388e-10
177.136	1.77159e-10	177.037	3.60469e-10	177.013	2.15141e-10
177.346	1.77177e-10	177.247	3.60898e-10	177.222	2.15549e-10
177.558	1.75008e-10	177.46	3.64031e-10	177.435	2.17736e-10
177.771	1.76399e-10	177.672	3.59415e-10	177.643	2.26801e-10
177.981	1.73655e-10	177.883	3.60082e-10	177.857	2.17403e-10
178.196	1.78141e-10	178.093	3.61862e-10	178.068	2.17495e-10
178.406	1.74767e-10	178.307	3.5821e-10	178.278	2.15586e-10
178.618	1.73062e-10	178.518	3.60453e-10	178.49	2.1186e-10
178.828	1.70003e-10	178.728	3.50703e-10	178.703	2.16346e-10
179.039	1.74044e-10	178.94	3.59174e-10	178.913	2.13806e-10
179.249	1.77159e-10	179.153	3.55578e-10	179.125	2.12138e-10
179.463	1.76083e-10	179.362	3.56375e-10	179.338	2.12527e-10
179.678	1.77251e-10	179.575	3.50462e-10	179.55	2.17363e-10
179.888	1.75212e-10	179.787	3.57135e-10	179.763	2.13343e-10
180.099	1.75601e-10	179.997	3.51518e-10	179.973	2.09654e-10
180.309	1.71523e-10	180.208	3.57339e-10	180.185	2.11526e-10
180.523	1.7866e-10	180.418	3.50462e-10	180.395	2.13732e-10
180.734	1.74526e-10	180.63	3.56783e-10	180.61	2.17291e-10
180.946	1.76158e-10	180.842	3.58581e-10	180.818	2.16865e-10
181.156	1.78512e-10	181.052	3.45661e-10	181.032	2.16031e-10
181.368	1.74526e-10	181.263	3.53057e-10	181.24	2.21295e-10
181.578	1.7473e-10	181.477	3.54262e-10	181.453	2.08282e-10
181.791	1.76677e-10	181.687	3.43807e-10	181.663	2.14251e-10
182.003	1.81309e-10	181.898	3.50054e-10	181.875	2.13881e-10
182.213	1.75676e-10	182.11	3.48645e-10	182.087	2.15512e-10
182.424	1.74341e-10	182.32	3.56987e-10	182.3	2.10488e-10
182.638	1.70467e-10	182.532	3.46699e-10	182.51	2.12758e-10
182.849	1.77437e-10	182.742	3.44437e-10	182.722	2.10915e-10
183.063	1.69558e-10	182.953	3.55485e-10	182.932	2.10803e-10
183.273	1.68669e-10	183.167	3.48682e-10	183.145	2.14251e-10
183.484	1.78623e-10	183.377	3.52501e-10	183.357	2.13862e-10
183.698	1.7473e-10	183.585	3.47737e-10	183.568	2.13992e-10
183.909	1.78326e-10	183.8	3.45623e-10	183.782	2.10155e-10
184.119	1.78197e-10	184.008	3.48867e-10	183.992	2.11081e-10
184.331	1.73247e-10	184.222	3.46458e-10	184.205	2.15011e-10
184.541	1.78345e-10	184.432	3.51129e-10	184.413	2.16142e-10
184.753	1.73952e-10	184.643	3.48942e-10	184.628	2.13658e-10
184.966	1.75268e-10	184.853	3.42454e-10	184.837	2.10451e-10
185.178	1.73525e-10	185.068	3.50258e-10	185.047	2.09895e-10
185.388	1.76343e-10	185.278	3.45197e-10	185.26	2.12267e-10
185.599	1.77566e-10	185.49	3.44474e-10	185.472	2.1008e-10
185.813	1.74953e-10	185.7	3.45623e-10	185.682	2.12694e-10
186.023	1.73674e-10	185.912	3.4199e-10	185.893	2.11378e-10
186.238	1.75917e-10	186.122	3.52427e-10	186.107	2.10303e-10
186.448	1.78753e-10	186.335	3.43399e-10	186.318	2.08227e-10
186.659	1.73803e-10	186.547	3.44585e-10	186.528	2.089e-10
186.873	1.74285e-10	186.758	3.46513e-10	186.742	2.0958e-10
187.083	1.73544e-10	186.968	3.41212e-10	186.953	2.09573e-10
187.294	1.74248e-10	187.182	3.48126e-10	187.167	2.11174e-10
187.504	1.72432e-10	187.393	3.44993e-10	187.378	2.12082e-10
187.719	1.73674e-10	187.603	3.39191e-10	187.588	2.09969e-10
187.929	1.77344e-10	187.815	3.43214e-10	187.802	2.09135e-10
188.141	1.75268e-10	188.028	3.36485e-10	188.013	2.09061e-10
188.351	1.746e-10	188.24	3.38357e-10	188.223	2.11619e-10
188.564	1.75639e-10	188.45	3.47903e-10	188.435	2.17996e-10
188.776	1.73192e-10	188.663	3.38894e-10	188.648	2.11397e-10
188.988	1.73711e-10	188.875	3.4288e-10	188.86	2.05446e-10
189.201	1.74489e-10	189.085	3.37263e-10	189.07	2.07967e-10
189.411	1.74137e-10	189.297	3.3984e-10	189.283	2.08153e-10
189.623	1.741e-10	189.51	3.3769e-10	189.495	2.12954e-10
189.833	1.75546e-10	189.722	3.43807e-10	189.708	2.04445e-10
190.046	1.76862e-10	189.932	3.44882e-10	189.92	2.08208e-10
190.258	1.74767e-10	190.145	3.33945e-10	190.13	2.07022e-10
190.469	1.72487e-10	190.357	3.31684e-10	190.342	2.03685e-10
190.679	1.74156e-10	190.57	3.38065e-10	190.552	2.09357e-10
190.893	1.73525e-10	190.778	3.41768e-10	190.763	2.07652e-10
191.104	1.82856e-10	190.99	3.41527e-10	190.973	2.04964e-10
191.314	1.74879e-10	191.203	3.35817e-10	191.187	2.08838e-10
191.529	1.70096e-10	191.413	3.42342e-10	191.398	2.04797e-10
191.739	1.75361e-10	191.625	3.35206e-10	191.61	2.12027e-10
191.953	1.75805e-10	191.838	3.42769e-10	191.823	2.08153e-10
192.164	1.71041e-10	192.05	3.34594e-10	192.033	2.0591e-10
192.374	1.72265e-10	192.26	3.39066e-10	192.245	2.02054e-10
192.586	1.75935e-10	192.472	3.38116e-10	192.455	2.11063e-10
192.796	1.71764e-10	192.685	3.3059e-10	192.67	2.0363e-10
193.008	1.77993e-10	192.895	3.40637e-10	192.88	2.06911e-10
193.221	1.72487e-10	193.107	3.36985e-10	193.092	2.04686e-10
193.433	1.75694e-10	193.32	3.37041e-10	193.302	2.05678e-10
193.643	1.74471e-10	193.532	3.34056e-10	193.515	2.08653e-10
193.854	1.75101e-10	193.745	3.44697e-10	193.727	2.01238e-10
194.064	1.76065e-10	193.955	3.33778e-10	193.937	2.01387e-10
194.276	1.72932e-10	194.167	3.32703e-10	194.148	2.03963e-10
194.489	1.69262e-10	194.377	3.35409e-10	194.357	2.03407e-10
194.701	1.74471e-10	194.592	3.33222e-10	194.57	2.05391e-10
194.914	1.75231e-10	194.802	3.38839e-10	194.782	2.01331e-10
195.124	1.72636e-10	195.013	3.32314e-10	194.992	2.00701e-10
195.336	1.72135e-10	195.223	3.36281e-10	195.205	2.02369e-10
195.549	1.68798e-10	195.437	3.33426e-10	195.417	2.02425e-10
195.761	1.7401e-10	195.648	3.34112e-10	195.625	2.11304e-10
195.971	1.76565e-10	195.86	3.32462e-10	195.838	2.07337e-10
196.183	1.72209e-10	196.073	3.28291e-10	196.047	2.06002e-10
196.396	1.73711e-10	196.283	3.27012e-10	196.26	2.06781e-10
196.606	1.7473e-10	196.497	3.31498e-10	196.468	2.07448e-10
196.818	1.73655e-10	196.708	3.37411e-10	196.68	2.05613e-10
197.029	1.75898e-10	196.918	3.37856e-10	196.89	2.02647e-10
197.243	1.7562e-10	197.13	3.29422e-10	197.102	2.06243e-10
197.453	1.76306e-10	197.343	3.3033e-10	197.315	2.01498e-10
197.664	1.71319e-10	197.555	3.29107e-10	197.527	2.073e-10
197.874	1.74174e-10	197.765	3.33166e-10	197.737	2.02165e-10
198.088	1.75416e-10	197.978	3.34075e-10	197.948	2.02499e-10
198.299	1.79476e-10	198.19	3.33352e-10	198.158	2.05316e-10
198.511	1.73544e-10	198.403	3.31517e-10	198.37	2.03555e-10
198.724	1.71468e-10	198.615	3.3033e-10	198.583	2.05669e-10
198.934	1.72432e-10	198.825	3.30534e-10	198.795	2.02239e-10
199.146	1.74971e-10	199.037	3.38802e-10	199.005	1.99792e-10
199.356	1.71134e-10	199.25	3.2868e-10	199.217	1.93323e-10
199.571	1.71579e-10	199.46	3.28606e-10	199.43	1.97994e-10
199.781	1.77159e-10	199.672	3.33648e-10	199.64	1.94824e-10
199.993	1.72246e-10	199.883	3.27346e-10	199.853	2.01794e-10
200.203	1.73173e-10	200.093	3.30182e-10	200.065	1.98995e-10
200.416	1.71486e-10	200.305	3.31387e-10	200.277	2.00033e-10
200.629	1.74341e-10	200.518	3.3224e-10	200.49	1.97939e-10
200.841	1.72543e-10	200.728	3.25121e-10	200.7	1.96993e-10
201.053	1.73581e-10	200.94	3.26234e-10	200.912	1.95381e-10
201.263	1.71913e-10	201.153	3.30238e-10	201.122	2.02388e-10
201.476	1.74452e-10	201.365	3.2425e-10	201.337	1.96048e-10
201.688	1.71078e-10	201.578	3.20654e-10	201.547	1.98643e-10
201.898	1.7004e-10	201.787	3.25474e-10	201.758	1.98921e-10
202.109	1.75231e-10	202	3.28874e-10	201.968	1.96752e-10
202.323	1.68409e-10	202.21	3.24992e-10	202.182	2.01016e-10
202.534	1.75861e-10	202.422	3.26271e-10	202.393	1.95584e-10
202.744	1.7004e-10	202.633	3.2894e-10	202.603	1.99941e-10
202.956	1.67575e-10	202.847	3.30145e-10	202.818	1.97624e-10
203.169	1.69966e-10	203.057	3.27735e-10	203.028	1.90839e-10
203.379	1.75101e-10	203.268	3.29533e-10	203.242	1.96456e-10
203.594	1.70652e-10	203.478	3.27513e-10	203.453	1.9894e-10
203.804	1.73878e-10	203.693	3.29329e-10	203.663	1.98606e-10
204.016	1.72914e-10	203.907	3.3046e-10	203.878	1.91859e-10
204.226	1.70077e-10	204.117	3.22878e-10	204.088	2.01553e-10
204.438	1.72265e-10	204.328	3.24677e-10	204.3	1.94639e-10
204.651	1.71746e-10	204.538	3.25659e-10	204.515	2.00571e-10
204.863	1.71857e-10	204.752	3.20153e-10	204.727	1.95955e-10
205.073	1.68835e-10	204.963	3.22823e-10	204.937	1.99848e-10
205.284	1.69447e-10	205.175	3.24788e-10	205.148	1.95918e-10
205.498	1.75212e-10	205.385	3.27587e-10	205.36	2.00237e-10
205.708	1.76121e-10	205.598	3.19634e-10	205.57	1.99737e-10
205.921	1.70097e-10	205.81	3.27791e-10	205.782	1.96011e-10
206.133	1.75286e-10	206.02	3.23027e-10	205.992	1.97679e-10
206.344	1.73488e-10	206.232	3.31405e-10	206.203	2.00163e-10
206.558	1.69596e-10	206.443	3.22322e-10	206.417	1.92878e-10
206.768	1.74934e-10	206.653	3.33704e-10	206.628	1.98717e-10
206.979	1.71245e-10	206.865	3.264e-10	206.838	1.93582e-10
207.189	1.71746e-10	207.075	3.24584e-10	207.05	1.9184e-10
207.404	1.69225e-10	207.288	3.25566e-10	207.263	1.92118e-10
207.614	1.73377e-10	207.5	3.28792e-10	207.473	1.94658e-10
207.828	1.71663e-10	207.71	3.24584e-10	207.685	1.95065e-10
208.039	1.74322e-10	207.925	3.2058e-10	207.898	1.98402e-10
208.249	1.75268e-10	208.135	3.188e-10	208.11	1.99718e-10
208.463	1.72117e-10	208.348	3.22841e-10	208.32	1.89486e-10
208.674	1.70689e-10	208.56	3.23027e-10	208.532	1.94824e-10
208.886	1.72951e-10	208.77	3.1969e-10	208.745	1.93323e-10
209.096	1.7258e-10	208.982	3.24324e-10	208.955	1.93842e-10
209.309	1.71801e-10	209.195	3.23416e-10	209.167	1.94342e-10
209.521	1.72654e-10	209.407	3.21247e-10	209.378	1.91043e-10
209.731	1.71913e-10	209.617	3.21377e-10	209.592	1.95343e-10
209.946	1.74582e-10	209.828	3.21989e-10	209.802	1.90394e-10
210.156	1.73692e-10	210.038	3.17021e-10	210.013	1.94546e-10
210.368	1.72432e-10	210.25	3.25437e-10	210.227	1.94509e-10
210.578	1.70578e-10	210.46	3.25121e-10	210.435	1.91784e-10
210.791	1.74656e-10	210.672	3.19245e-10	210.645	1.92804e-10
211.003	1.7473e-10	210.883	3.22193e-10	210.857	1.89245e-10
211.213	1.7549e-10	211.097	3.27976e-10	211.068	1.90969e-10
211.428	1.71208e-10	211.307	3.2412e-10	211.278	1.90246e-10
211.638	1.75602e-10	211.518	3.28439e-10	211.49	1.97364e-10
211.851	1.75138e-10	211.732	3.17002e-10	211.7	1.87261e-10
212.063	1.67649e-10	211.943	3.18244e-10	211.913	1.9234e-10
212.273	1.75861e-10	212.153	3.18745e-10	212.125	1.88262e-10
212.484	1.72005e-10	212.365	3.22193e-10	212.337	1.88225e-10
212.698	1.69836e-10	212.578	3.23954e-10	212.55	1.90099e-10
212.909	1.73451e-10	212.788	3.16909e-10	212.76	1.91859e-10
213.119	1.72765e-10	213	3.17354e-10	212.968	1.84648e-10
213.333	1.70856e-10	213.21	3.2045e-10	213.182	1.85408e-10
213.544	1.73266e-10	213.425	3.20691e-10	213.39	1.87799e-10
213.758	1.7397e-10	213.635	3.22137e-10	213.603	1.8652e-10
213.969	1.74434e-10	213.847	3.183e-10	213.815	1.88856e-10
214.179	1.72117e-10	214.057	3.24751e-10	214.027	1.92433e-10
214.391	1.69929e-10	214.27	3.26975e-10	214.237	1.86878e-10
214.604	1.72664e-10	214.482	3.21043e-10	214.45	1.84648e-10
214.814	1.68594e-10	214.693	3.19208e-10	214.662	1.82479e-10
215.026	1.72524e-10	214.907	3.18837e-10	214.872	1.89319e-10
215.238	1.7512e-10	215.117	3.21377e-10	215.083	1.81311e-10
215.451	1.76806e-10	215.328	3.19171e-10	215.297	1.84907e-10
215.661	1.73284e-10	215.542	3.22637e-10	215.508	1.81348e-10
215.873	1.68354e-10	215.752	3.20487e-10	215.718	1.8715e-10
216.086	1.71764e-10	215.963	3.18448e-10	215.93	1.84091e-10
216.296	1.69985e-10	216.175	3.18411e-10	216.14	1.87354e-10
216.508	1.76454e-10	216.385	3.2071e-10	216.352	1.85586e-10
216.719	1.74823e-10	216.598	3.24176e-10	216.562	1.81608e-10
216.933	1.71663e-10	216.81	3.21785e-10	216.777	1.85964e-10
217.143	1.73562e-10	217.02	3.17929e-10	216.987	1.84648e-10
217.354	1.78475e-10	217.232	3.19375e-10	217.198	1.86742e-10
217.564	1.72821e-10	217.443	3.23805e-10	217.408	1.9171e-10
217.779	1.67779e-10	217.653	3.25233e-10	217.62	1.79661e-10
217.989	1.7093e-10	217.867	3.20394e-10	217.833	1.87521e-10
218.201	1.71764e-10	218.08	3.17577e-10	218.045	1.82664e-10
218.411	1.67037e-10	218.292	3.19542e-10	218.255	1.83684e-10
218.624	1.73099e-10	218.505	3.23527e-10	218.467	1.80736e-10
218.838	1.69373e-10	218.717	3.19616e-10	218.68	1.80551e-10
219.049	1.71431e-10	218.927	3.20502e-10	218.89	1.83072e-10
219.261	1.76955e-10	219.138	3.15167e-10	219.103	1.83424e-10
219.471	1.76547e-10	219.348	3.23416e-10	219.315	1.82979e-10
219.684	1.73729e-10	219.56	3.18633e-10	219.527	1.76602e-10
219.896	1.70912e-10	219.773	3.16261e-10	219.74	1.82868e-10
220.106	1.72339e-10	219.985	3.19783e-10	219.95	1.80088e-10
220.318	1.68076e-10	220.195	3.19023e-10	220.162	1.81478e-10
220.531	1.76287e-10	220.407	3.20691e-10	220.372	1.78524e-10
220.743	1.70597e-10	220.617	3.18151e-10	220.583	1.79661e-10
220.953	1.66945e-10	220.828	3.13295e-10	220.795	1.76287e-10
221.166	1.71227e-10	221.042	3.14426e-10	221.005	1.81515e-10
221.378	1.6835e-10	221.252	3.19987e-10	221.217	1.77919e-10
221.591	1.66759e-10	221.46	3.19227e-10	221.427	1.79161e-10
221.803	1.71783e-10	221.675	3.22841e-10	221.64	1.83795e-10
222.013	1.68947e-10	221.885	3.20209e-10	221.852	1.74897e-10
222.226	1.71486e-10	222.097	3.21192e-10	222.062	1.80236e-10
222.438	1.64591e-10	222.31	3.18096e-10	222.273	1.76083e-10
222.646	1.75194e-10	222.52	3.15853e-10	222.485	1.74119e-10
222.859	1.7258e-10	222.732	3.21822e-10	222.695	1.76862e-10
223.071	1.65703e-10	222.943	3.15575e-10	222.907	1.85871e-10
223.281	1.69225e-10	223.157	3.18522e-10	223.117	1.76899e-10
223.493	1.71523e-10	223.367	3.15241e-10	223.328	1.77789e-10
223.706	1.69336e-10	223.578	3.25121e-10	223.538	1.74916e-10
223.916	1.70318e-10	223.788	3.18281e-10	223.75	1.71746e-10
224.128	1.68873e-10	224.002	3.22359e-10	223.963	1.76306e-10
224.341	1.71041e-10	224.213	3.19449e-10	224.175	1.76491e-10
224.553	1.68205e-10	224.425	3.18745e-10	224.385	1.77437e-10
224.766	1.73025e-10	224.635	3.1893e-10	224.598	1.73803e-10
224.976	1.73229e-10	224.848	3.11144e-10	224.81	1.74749e-10
225.188	1.69614e-10	225.06	3.17985e-10	225.023	1.73878e-10
225.401	1.71746e-10	225.27	3.21451e-10	225.235	1.76232e-10
225.613	1.65258e-10	225.485	3.11886e-10	225.445	1.80588e-10
225.823	1.68428e-10	225.695	3.12535e-10	225.658	1.75101e-10
226.034	1.62941e-10	225.907	3.15352e-10	225.87	1.78234e-10
226.248	1.73878e-10	226.117	3.09068e-10	226.08	1.73581e-10
226.458	1.75027e-10	226.33	3.14018e-10	226.292	1.72728e-10
226.669	1.68446e-10	226.542	3.20747e-10	226.505	1.7512e-10
226.879	1.71282e-10	226.752	3.14926e-10	226.713	1.74879e-10
227.094	1.69837e-10	226.963	3.13554e-10	226.925	1.71227e-10
227.304	1.76547e-10	227.175	3.13906e-10	227.138	1.7334e-10
227.516	1.69206e-10	227.385	3.25344e-10	227.348	1.72988e-10
227.726	1.6865e-10	227.597	3.08716e-10	227.56	1.74656e-10
227.939	1.73822e-10	227.807	3.15388e-10	227.773	1.65388e-10
228.151	1.65388e-10	228.018	3.19987e-10	227.982	1.71542e-10
228.363	1.71319e-10	228.232	3.10051e-10	228.193	1.70374e-10
228.576	1.72969e-10	228.443	3.14388e-10	228.403	1.70393e-10
228.786	1.70615e-10	228.653	3.24899e-10	228.615	1.70541e-10
228.998	1.71672e-10	228.865	3.15853e-10	228.828	1.74267e-10
229.208	1.74248e-10	229.075	3.19064e-10	229.038	1.76324e-10
229.421	1.70189e-10	229.288	3.13591e-10	229.25	1.71449e-10
229.633	1.72117e-10	229.5	3.15e-10	229.462	1.72061e-10
229.846	1.7004e-10	229.713	3.1804e-10	229.675	1.67353e-10
230.058	1.71672e-10	229.922	3.13925e-10	229.885	1.65295e-10
230.268	1.70856e-10	230.133	3.20209e-10	230.097	1.68316e-10
230.481	1.70244e-10	230.347	3.10607e-10	230.307	1.72951e-10
230.693	1.67204e-10	230.557	3.13295e-10	230.52	1.72024e-10
230.901	1.73451e-10	230.768	3.16594e-10	230.728	1.69762e-10
231.114	1.69466e-10	230.982	3.13869e-10	230.943	1.70374e-10
231.326	1.74823e-10	231.193	3.16669e-10	231.153	1.70152e-10
231.536	1.71023e-10	231.403	3.18189e-10	231.365	1.68798e-10
231.749	1.7334e-10	231.617	3.1589e-10	231.575	1.66036e-10
231.961	1.74879e-10	231.828	3.1754e-10	231.788	1.67816e-10
232.171	1.7093e-10	232.038	3.16316e-10	232	1.67835e-10
232.383	1.74174e-10	232.252	3.12739e-10	232.212	1.63682e-10
232.596	1.73748e-10	232.463	3.1919e-10	232.422	1.70096e-10
232.808	1.74193e-10	232.675	3.19412e-10	232.633	1.64442e-10
233.018	1.7423e-10	232.888	3.12961e-10	232.843	1.65462e-10
233.229	1.69521e-10	233.098	3.18596e-10	233.057	1.66611e-10
233.443	1.70541e-10	233.312	3.15464e-10	233.268	1.61458e-10
233.654	1.69651e-10	233.523	3.19338e-10	233.478	1.64498e-10
233.864	1.75731e-10	233.735	3.12331e-10	233.69	1.63664e-10
234.076	1.69151e-10	233.948	3.14518e-10	233.903	1.61513e-10
234.289	1.75101e-10	234.158	3.15315e-10	234.112	1.62236e-10
234.499	1.73581e-10	234.37	3.16149e-10	234.325	1.59196e-10
234.711	1.73266e-10	234.58	3.19097e-10	234.537	1.64646e-10
234.921	1.76009e-10	234.793	3.20784e-10	234.747	1.66352e-10
235.136	1.75175e-10	235.005	3.21284e-10	234.958	1.63571e-10
235.344	1.72747e-10	235.217	3.11812e-10	235.172	1.6307e-10
235.558	1.68706e-10	235.427	3.1804e-10	235.385	1.61198e-10
235.768	1.70096e-10	235.64	3.12998e-10	235.597	1.59623e-10
235.979	1.69188e-10	235.853	3.21952e-10	235.807	1.6003e-10
236.189	1.73451e-10	236.062	3.15445e-10	236.018	1.59048e-10
236.404	1.70559e-10	236.273	3.17317e-10	236.228	1.589e-10
236.614	1.72914e-10	236.487	3.11738e-10	236.44	1.61272e-10
236.826	1.73989e-10	236.698	3.06584e-10	236.652	1.57936e-10
237.039	1.73544e-10	236.908	3.16761e-10	236.865	1.61791e-10
237.249	1.69799e-10	237.122	3.11775e-10	237.075	1.56916e-10
237.461	1.74397e-10	237.333	3.18893e-10	237.287	1.62308e-10
237.671	1.72339e-10	237.543	3.12794e-10	237.5	1.62607e-10
237.883	1.72802e-10	237.755	3.14018e-10	237.712	1.60438e-10
238.094	1.72802e-10	237.968	3.16909e-10	237.925	1.65276e-10
238.304	1.70967e-10	238.18	3.12887e-10	238.135	1.62403e-10
238.518	1.73544e-10	238.39	3.16316e-10	238.347	1.61013e-10
238.729	1.76473e-10	238.602	3.13313e-10	238.56	1.6092e-10
238.939	1.78289e-10	238.815	3.12609e-10	238.77	1.61013e-10
239.154	1.76121e-10	239.027	3.16668e-10	238.982	1.58751e-10
239.364	1.74693e-10	239.237	3.1867e-10	239.193	1.54877e-10
239.576	1.7245e-10	239.45	3.18652e-10	239.407	1.61495e-10
239.786	1.71468e-10	239.662	3.11367e-10	239.617	1.54933e-10
239.999	1.7436e-10	239.875	3.14092e-10	239.828	1.57676e-10
240.211	1.77363e-10	240.085	3.1437e-10	240.038	1.55915e-10
240.421	1.73878e-10	240.297	3.13832e-10	240.253	1.58603e-10
240.633	1.73822e-10	240.508	3.15871e-10	240.467	1.55693e-10
240.846	1.72561e-10	240.722	3.11478e-10	240.675	1.55007e-10
241.058	1.72821e-10	240.935	3.15371e-10	240.888	1.56916e-10
241.268	1.78289e-10	241.145	3.20728e-10	241.098	1.58751e-10
241.479	1.72302e-10	241.357	3.15352e-10	241.312	1.56082e-10
241.693	1.7423e-10	241.568	3.14963e-10	241.523	1.55785e-10
241.904	1.73303e-10	241.782	3.24899e-10	241.735	1.52931e-10
242.114	1.78975e-10	241.992	3.10996e-10	241.945	1.51615e-10
242.326	1.7512e-10	242.203	3.20265e-10	242.158	1.54136e-10
242.536	1.71894e-10	242.413	3.22971e-10	242.37	1.52541e-10
242.748	1.72117e-10	242.625	3.17577e-10	242.58	1.54154e-10
242.961	1.73637e-10	242.835	3.09754e-10	242.792	1.59215e-10
243.171	1.72691e-10	243.05	3.18003e-10	243.005	1.54006e-10
243.383	1.69039e-10	243.26	3.20098e-10	243.218	1.56749e-10
243.594	1.76732e-10	243.472	3.14722e-10	243.427	1.51374e-10
243.803	1.74934e-10	243.682	3.08586e-10	243.64	1.55637e-10
244.016	1.69429e-10	243.895	3.08086e-10	243.848	1.51299e-10
244.226	1.69021e-10	244.103	3.15408e-10	244.062	1.51578e-10
244.438	1.77214e-10	244.318	3.1754e-10	244.273	1.53969e-10
244.651	1.77214e-10	244.528	3.1665e-10	244.487	1.5217e-10
244.863	1.72839e-10	244.742	3.12943e-10	244.698	1.52708e-10
245.073	1.70708e-10	244.953	3.18133e-10	244.908	1.50076e-10
245.284	1.76213e-10	245.163	3.17243e-10	245.12	1.50243e-10
245.498	1.70634e-10	245.377	3.19875e-10	245.33	1.50576e-10
245.708	1.75557e-10	245.588	3.21433e-10	245.542	1.47518e-10
245.919	1.73989e-10	245.8	3.1652e-10	245.755	1.51133e-10
246.129	1.78753e-10	246.01	3.1589e-10	245.967	1.48704e-10
246.344	1.75639e-10	246.223	3.19764e-10	246.177	1.51689e-10
246.558	1.77086e-10	246.435	3.15612e-10	246.388	1.47036e-10
246.768	1.73701e-10	246.645	3.1919e-10	246.602	1.4787e-10
246.979	1.72302e-10	246.857	3.09198e-10	246.812	1.52226e-10
247.189	1.82182e-10	247.07	3.13184e-10	247.023	1.45664e-10
247.404	1.79494e-10	247.283	3.09532e-10	247.237	1.46257e-10
247.614	1.74879e-10	247.495	3.19865e-10	247.448	1.48167e-10
247.826	1.68928e-10	247.705	3.10496e-10	247.662	1.44311e-10
248.036	1.77455e-10	247.917	3.21952e-10	247.872	1.49668e-10
248.249	1.75194e-10	248.13	3.12461e-10	248.083	1.47703e-10
248.461	1.72636e-10	248.343	3.17521e-10	248.295	1.49372e-10
248.674	1.73451e-10	248.555	3.13647e-10	248.508	1.51577e-10
248.886	1.75739e-10	248.765	3.12257e-10	248.722	1.49001e-10
249.096	1.76454e-10	248.977	3.1576e-10	248.932	1.50558e-10
249.309	1.81181e-10	249.19	3.12794e-10	249.143	1.4724e-10
249.521	1.76769e-10	249.403	3.17002e-10	249.353	1.4889e-10
249.731	1.76176e-10	249.615	3.15946e-10	249.568	1.52727e-10
249.943	1.78141e-10	249.825	3.07381e-10	249.778	1.5091e-10
250.156	1.8044e-10	250.037	3.14945e-10	249.99	1.51207e-10
250.368	1.80718e-10	250.25	3.1576e-10	250.2	1.43903e-10
250.578	1.73841e-10	250.46	3.16539e-10	250.413	1.49075e-10
250.791	1.75435e-10	250.672	3.16594e-10	250.625	1.49928e-10
251.003	1.79124e-10	250.883	3.11002e-10	250.837	1.47944e-10
251.213	1.81311e-10	251.093	3.13276e-10	251.05	1.45256e-10
251.424	1.72821e-10	251.305	3.12516e-10	251.26	1.44589e-10
251.638	1.72191e-10	251.518	3.12905e-10	251.472	1.43736e-10
251.849	1.77029e-10	251.728	3.08067e-10	251.682	1.47592e-10
252.059	1.73136e-10	251.94	3.14963e-10	251.895	1.46128e-10
252.271	1.77047e-10	252.152	3.19227e-10	252.107	1.42161e-10
252.484	1.80569e-10	252.362	3.14982e-10	252.318	1.48167e-10
252.696	1.75527e-10	252.573	3.12924e-10	252.528	1.44311e-10
252.906	1.8018e-10	252.783	3.18189e-10	252.742	1.45071e-10
253.118	1.84889e-10	252.997	3.13239e-10	252.953	1.45571e-10
253.331	1.75342e-10	253.208	3.16242e-10	253.163	1.42494e-10
253.541	1.77047e-10	253.418	3.05936e-10	253.375	1.47759e-10
253.753	1.78419e-10	253.633	3.13313e-10	253.588	1.46202e-10
253.966	1.74081e-10	253.843	3.15445e-10	253.8	1.4179e-10
254.178	1.77474e-10	254.057	3.15074e-10	254.01	1.4559e-10
254.388	1.78475e-10	254.268	3.14036e-10	254.223	1.46276e-10
254.599	1.81811e-10	254.478	3.10625e-10	254.435	1.47536e-10
254.813	1.79216e-10	254.693	3.10236e-10	254.648	1.45887e-10
255.023	1.77733e-10	254.903	3.15019e-10	254.86	1.44422e-10
255.234	1.78623e-10	255.117	3.07771e-10	255.07	1.47518e-10
255.446	1.82052e-10	255.33	3.14296e-10	255.282	1.43088e-10
255.656	1.78642e-10	255.542	3.12127e-10	255.495	1.42531e-10
255.868	1.79605e-10	255.752	3.0588e-10	255.705	1.44441e-10
256.081	1.72839e-10	255.963	3.05713e-10	255.917	1.41327e-10
256.291	1.77641e-10	256.175	3.05583e-10	256.128	1.45738e-10
256.503	1.75509e-10	256.385	3.08234e-10	256.338	1.41401e-10
256.713	1.81237e-10	256.597	3.12183e-10	256.55	1.41123e-10
256.928	1.78697e-10	256.807	3.11756e-10	256.76	1.41883e-10
257.138	1.81682e-10	257.018	3.10496e-10	256.972	1.42494e-10
257.351	1.82868e-10	257.232	3.06677e-10	257.185	1.40196e-10
257.563	1.77993e-10	257.44	3.09495e-10	257.395	1.43069e-10
257.773	1.79624e-10	257.653	3.16539e-10	257.607	1.44311e-10
257.988	1.76881e-10	257.865	3.13443e-10	257.818	1.37564e-10
258.198	1.75212e-10	258.075	3.06825e-10	258.032	1.44292e-10
258.409	1.82145e-10	258.287	3.09328e-10	258.242	1.39306e-10
258.619	1.82034e-10	258.5	3.12943e-10	258.453	1.43885e-10
258.833	1.76436e-10	258.708	3.10273e-10	258.663	1.4192e-10
259.044	1.81441e-10	258.922	3.11626e-10	258.872	1.41512e-10
259.254	1.84907e-10	259.13	3.13888e-10	259.087	1.40159e-10
259.466	1.78734e-10	259.342	3.08123e-10	259.297	1.43551e-10
259.679	1.80792e-10	259.555	3.05824e-10	259.508	1.40585e-10
259.891	1.80977e-10	259.765	3.13184e-10	259.718	1.44255e-10
260.101	1.77251e-10	259.977	3.09865e-10	259.932	1.39714e-10
260.313	1.79402e-10	260.19	3.11366e-10	260.143	1.35524e-10
260.526	1.81663e-10	260.402	3.04545e-10	260.353	1.44441e-10
260.738	1.81978e-10	260.615	3.12071e-10	260.568	1.371e-10
260.948	1.76287e-10	260.825	3.10941e-10	260.778	1.41252e-10
261.161	1.79161e-10	261.037	3.14833e-10	260.99	1.36674e-10
261.373	1.84277e-10	261.247	3.08976e-10	261.2	1.41846e-10
261.583	1.76881e-10	261.46	3.12553e-10	261.413	1.3964e-10
261.794	1.80644e-10	261.672	3.0664e-10	261.625	1.43199e-10
262.008	1.7714e-10	261.883	3.09717e-10	261.837	1.40307e-10
262.219	1.81654e-10	262.097	3.05936e-10	262.047	1.42624e-10
262.429	1.84926e-10	262.305	3.11904e-10	262.26	1.371e-10
262.641	1.82553e-10	262.515	3.05546e-10	262.472	1.40974e-10
262.854	1.8107e-10	262.728	3.10422e-10	262.682	1.41808e-10
263.064	1.78586e-10	262.94	3.10292e-10	262.893	1.41104e-10
263.276	1.84536e-10	263.152	3.04212e-10	263.107	1.41271e-10
263.488	1.83072e-10	263.362	3.10088e-10	263.318	1.42494e-10
263.698	1.80347e-10	263.575	3.0866e-10	263.528	1.39751e-10
263.909	1.79976e-10	263.787	3.079e-10	263.742	1.39121e-10
264.123	1.7968e-10	263.997	3.06659e-10	263.953	1.42383e-10
264.333	1.79525e-10	264.21	3.07734e-10	264.163	1.38361e-10
264.544	1.8361e-10	264.422	3.13369e-10	264.375	1.39267e-10
264.754	1.79272e-10	264.633	3.10774e-10	264.588	1.37879e-10
264.969	1.83832e-10	264.843	3.03415e-10	264.8	1.39362e-10
265.179	1.82052e-10	265.057	3.11404e-10	265.01	1.41178e-10
265.391	1.83387e-10	265.268	3.07604e-10	265.222	1.38323e-10
265.601	1.83776e-10	265.478	3.04749e-10	265.432	1.39584e-10
265.814	1.83795e-10	265.69	3.08494e-10	265.643	1.37786e-10
266.026	1.8335e-10	265.902	3.07708e-10	265.857	1.39491e-10
266.238	1.84444e-10	266.112	3.11886e-10	266.068	1.36729e-10
266.451	1.76232e-10	266.325	3.13907e-10	266.278	1.35858e-10
266.661	1.84036e-10	266.537	3.08927e-10	266.49	1.33782e-10
266.874	1.79958e-10	266.745	3.09476e-10	266.703	1.37545e-10
267.086	1.81941e-10	266.958	3.08809e-10	266.913	1.39732e-10
267.296	1.82961e-10	267.168	3.10588e-10	267.125	1.34523e-10
267.511	1.83257e-10	267.38	3.09606e-10	267.337	1.39176e-10
267.721	1.85241e-10	267.593	3.06362e-10	267.55	1.42161e-10
267.933	1.86965e-10	267.805	3.00745e-10	267.758	1.38266e-10
268.143	1.91339e-10	268.013	3.05824e-10	267.972	1.38509e-10
268.356	1.85408e-10	268.227	3.112e-10	268.182	1.38843e-10
268.568	1.80032e-10	268.437	3.08623e-10	268.393	1.37656e-10
268.779	1.85686e-10	268.648	3.11948e-10	268.603	1.4179e-10
268.993	1.82275e-10	268.86	3.12702e-10	268.818	1.39844e-10
269.206	1.79643e-10	269.073	3.12943e-10	269.027	1.35802e-10
269.416	1.83517e-10	269.287	3.11385e-10	269.24	1.40993e-10
269.628	1.85148e-10	269.497	3.09606e-10	269.45	1.40159e-10
269.841	1.89894e-10	269.708	3.08901e-10	269.662	1.39565e-10
270.053	1.84981e-10	269.918	3.09662e-10	269.872	1.39009e-10
270.263	1.78808e-10	270.13	3.06214e-10	270.087	1.38564e-10
270.474	1.86409e-10	270.342	3.1437e-10	270.297	1.39028e-10
270.684	1.85371e-10	270.555	3.04212e-10	270.508	1.38231e-10
270.896	1.88318e-10	270.765	3.07437e-10	270.718	1.36321e-10
271.109	1.85537e-10	270.977	3.10329e-10	270.93	1.40752e-10
271.321	1.84685e-10	271.187	3.0575e-10	271.14	1.41308e-10
271.531	1.80829e-10	271.402	3.0714e-10	271.353	1.37508e-10
271.743	1.85982e-10	271.612	3.02933e-10	271.565	1.359e-10
271.956	1.8867e-10	271.823	3.10403e-10	271.777	1.38175e-10
272.169	1.78104e-10	272.033	3.10644e-10	271.987	1.40251e-10
272.379	1.817e-10	272.245	3.06584e-10	272.2	1.37028e-10
272.591	1.82571e-10	272.455	3.08234e-10	272.413	1.41512e-10
272.803	1.83702e-10	272.668	3.10403e-10	272.625	1.37897e-10
273.016	1.82328e-10	272.88	3.01579e-10	272.837	1.3519e-10
273.226	1.84611e-10	273.092	3.10366e-10	273.047	1.43903e-10
273.438	1.84481e-10	273.305	3.05824e-10	273.26	1.41048e-10
273.651	1.8437e-10	273.515	3.08012e-10	273.472	1.39621e-10
273.863	1.8563e-10	273.728	3.06195e-10	273.682	1.33912e-10
274.073	1.87836e-10	273.937	3.08141e-10	273.893	1.4014e-10
274.284	1.85426e-10	274.148	3.10329e-10	274.107	1.40359e-10
274.498	1.80551e-10	274.36	3.08197e-10	274.318	1.41512e-10
274.708	1.82238e-10	274.57	3.10496e-10	274.528	1.38305e-10
274.921	1.92099e-10	274.783	3.04694e-10	274.742	1.41994e-10
275.133	1.87929e-10	274.995	3.07011e-10	274.953	1.38045e-10
275.344	1.86223e-10	275.205	3.10014e-10	275.167	1.34968e-10
275.558	1.87539e-10	275.417	3.01802e-10	275.378	1.39121e-10
275.768	1.87817e-10	275.627	3.07826e-10	275.588	1.38138e-10
275.979	1.89968e-10	275.838	3.05139e-10	275.8	1.40233e-10
276.189	1.92785e-10	276.05	3.07233e-10	276.013	1.39881e-10
276.404	1.87465e-10	276.26	3.06899e-10	276.227	1.39825e-10
276.618	1.8715e-10	276.473	3.079e-10	276.437	1.37285e-10
276.826	1.86983e-10	276.685	3.13425e-10	276.648	1.36748e-10
277.039	1.90023e-10	276.895	3.03285e-10	276.86	1.41234e-10
277.249	1.82386e-10	277.107	3.08382e-10	277.073	1.36785e-10
277.463	1.91821e-10	277.318	3.06918e-10	277.283	1.34134e-10
277.674	1.91618e-10	277.528	3.00078e-10	277.495	1.39936e-10
277.886	1.8778e-10	277.74	3.1031e-10	277.705	1.40359e-10
278.096	1.86587e-10	277.95	3.10347e-10	277.92	1.43699e-10
278.309	1.85834e-10	278.162	3.1183e-10	278.128	1.35413e-10
278.521	1.88911e-10	278.375	3.06028e-10	278.342	1.38231e-10
278.731	1.90264e-10	278.585	3.10978e-10	278.55	1.37601e-10
278.943	1.88207e-10	278.797	3.08178e-10	278.76	1.43959e-10
279.156	1.92378e-10	279.008	3.10755e-10	278.973	1.40937e-10
279.369	1.92804e-10	279.222	3.07456e-10	279.185	1.37619e-10
279.583	1.85786e-10	279.43	3.10681e-10	279.395	1.39621e-10
279.794	1.91284e-10	279.643	3.05769e-10	279.61	1.40492e-10
280.003	1.84963e-10	279.852	3.08568e-10	279.818	1.38805e-10
280.216	1.90598e-10	280.062	3.07363e-10	280.028	1.41197e-10
280.428	1.93416e-10	280.277	3.07326e-10	280.24	1.40363e-10
280.638	1.8272e-10	280.487	3.09124e-10	280.45	1.40882e-10
280.849	1.89319e-10	280.698	3.08679e-10	280.663	1.40159e-10
281.063	1.86742e-10	280.912	3.05491e-10	280.875	1.38787e-10
281.273	1.94268e-10	281.122	3.05898e-10	281.087	1.42124e-10
281.484	1.89541e-10	281.333	3.04286e-10	281.297	1.41957e-10
281.698	1.89208e-10	281.543	3.09346e-10	281.51	1.38231e-10
281.909	1.89356e-10	281.758	3.05324e-10	281.722	1.37563e-10
282.119	1.92322e-10	281.968	3.04619e-10	281.932	1.36266e-10
282.331	1.90153e-10	282.18	3.05676e-10	282.143	1.40548e-10
282.544	1.85908e-10	282.39	3.0766e-10	282.352	1.40559e-10
282.754	1.89912e-10	282.603	3.07659e-10	282.565	1.40363e-10
282.966	1.88262e-10	282.815	3.06325e-10	282.777	1.34968e-10
283.178	1.96122e-10	283.027	3.03081e-10	282.987	1.37119e-10
283.391	1.90524e-10	283.237	3.06974e-10	283.2	1.38657e-10
283.601	1.89597e-10	283.448	3.06992e-10	283.412	1.40529e-10
283.813	1.93101e-10	283.658	3.07437e-10	283.625	1.43384e-10
284.023	1.84926e-10	283.872	3.08902e-10	283.837	1.40548e-10
284.238	1.89004e-10	284.083	3.1057e-10	284.047	1.38768e-10
284.451	1.92507e-10	284.293	3.02414e-10	284.258	1.39066e-10
284.661	1.89653e-10	284.505	3.10681e-10	284.468	1.43453e-10
284.873	1.91043e-10	284.718	3.06918e-10	284.68	1.42865e-10
285.083	1.8741e-10	284.93	3.06121e-10	284.893	1.41753e-10
285.296	1.86946e-10	285.143	3.0778e-10	285.102	1.41456e-10
285.508	1.87966e-10	285.353	3.11867e-10	285.315	1.39084e-10
285.719	1.888e-10	285.565	3.11033e-10	285.527	1.39102e-10
285.933	1.90635e-10	285.778	3.10774e-10	285.737	1.33652e-10
286.143	1.88152e-10	285.99	3.16668e-10	285.948	1.40363e-10
286.354	1.87947e-10	286.2	3.09532e-10	286.162	1.46109e-10
286.564	1.87206e-10	286.412	3.05973e-10	286.37	1.41567e-10
286.779	1.90301e-10	286.622	3.06084e-10	286.58	1.39121e-10
286.989	1.91673e-10	286.833	3.074e-10	286.795	1.41697e-10
287.203	1.90783e-10	287.047	3.06361e-10	287.005	1.39325e-10
287.414	1.91451e-10	287.258	3.00356e-10	287.217	1.37971e-10
287.624	1.88299e-10	287.468	3.13628e-10	287.43	1.39194e-10
287.838	1.93138e-10	287.68	3.09513e-10	287.638	1.39714e-10
288.049	1.91933e-10	287.893	3.07993e-10	287.848	1.409e-10
288.261	1.96641e-10	288.103	3.06269e-10	288.06	1.37916e-10
288.471	1.88615e-10	288.315	3.09036e-10	288.27	1.43384e-10
288.684	1.91154e-10	288.527	3.05602e-10	288.482	1.39084e-10
288.896	1.90932e-10	288.74	3.11257e-10	288.693	1.41438e-10
289.109	1.98458e-10	288.95	3.11515e-10	288.907	1.40029e-10
289.321	1.91043e-10	289.162	3.11219e-10	289.117	1.42439e-10
289.531	1.98384e-10	289.375	3.04104e-10	289.328	1.3964e-10
289.744	1.92433e-10	289.585	3.06306e-10	289.538	1.41123e-10
289.956	1.92025e-10	289.797	3.15723e-10	289.75	1.40678e-10
290.166	1.9438e-10	290.008	3.09013e-10	289.962	1.42142e-10
290.378	1.89782e-10	290.218	2.99336e-10	290.172	1.41252e-10
290.591	1.9336e-10	290.43	3.15074e-10	290.383	1.44533e-10
290.804	1.94064e-10	290.64	3.04972e-10	290.593	1.42921e-10
291.016	1.93138e-10	290.852	3.05138e-10	290.807	1.38666e-10
291.229	1.95268e-10	291.062	3.07215e-10	291.018	1.40066e-10
291.438	1.9045e-10	291.277	3.0879e-10	291.228	1.40585e-10
291.651	1.95974e-10	291.487	3.11785e-10	291.44	1.42309e-10
291.863	1.96678e-10	291.698	3.06881e-10	291.653	1.4318e-10
292.073	1.95788e-10	291.908	3.19338e-10	291.865	1.40974e-10
292.284	1.94454e-10	292.122	3.08104e-10	292.075	1.44292e-10
292.498	1.92693e-10	292.335	3.07604e-10	292.287	1.41178e-10
292.708	1.91464e-10	292.547	3.07196e-10	292.5	1.40641e-10
292.919	1.9779e-10	292.758	3.05305e-10	292.712	1.4166e-10
293.129	1.92989e-10	292.968	3.03896e-10	292.922	1.37712e-10
293.344	1.94046e-10	293.182	3.12183e-10	293.135	1.46832e-10
293.554	1.96845e-10	293.393	3.04486e-10	293.347	1.41994e-10
293.766	1.96289e-10	293.603	3.15111e-10	293.557	1.42976e-10
293.979	1.94324e-10	293.815	3.11089e-10	293.768	1.39528e-10
294.189	1.92265e-10	294.028	3.06214e-10	293.982	1.39287e-10
294.401	1.94917e-10	294.237	3.07198e-10	294.19	1.4457e-10
294.614	1.94194e-10	294.45	3.11589e-10	294.402	1.42568e-10
294.826	1.97234e-10	294.658	3.11756e-10	294.615	1.4318e-10
295.039	1.91506e-10	294.872	3.0866e-10	294.825	1.38954e-10
295.249	1.95529e-10	295.083	3.18133e-10	295.037	1.4001e-10
295.461	1.95306e-10	295.293	3.12683e-10	295.25	1.39176e-10
295.671	1.92378e-10	295.505	3.05009e-10	295.462	1.4166e-10
295.886	1.90505e-10	295.718	3.16446e-10	295.675	1.41234e-10
296.096	1.93861e-10	295.927	3.08475e-10	295.885	1.42735e-10
296.308	1.95013e-10	296.138	3.11997e-10	296.097	1.46072e-10
296.518	1.93972e-10	296.348	3.17281e-10	296.31	1.40996e-10
296.731	1.91933e-10	296.56	3.12257e-10	296.52	1.47295e-10
296.943	1.93156e-10	296.773	3.12108e-10	296.732	1.39973e-10
297.154	1.91933e-10	296.985	3.11166e-10	296.943	1.41308e-10
297.364	1.97012e-10	297.195	3.13906e-10	297.157	1.46702e-10
297.578	1.97624e-10	297.407	3.11075e-10	297.365	1.45312e-10
297.789	2.0046e-10	297.62	3.14852e-10	297.575	1.4166e-10
297.999	1.921e-10	297.83	3.20506e-10	297.788	1.40993e-10
298.211	1.98143e-10	298.042	3.15e-10	298	1.41975e-10
298.421	1.96585e-10	298.252	3.17466e-10	298.212	1.42643e-10
298.633	1.90617e-10	298.467	3.16389e-10	298.425	1.4433e-10
298.846	1.95918e-10	298.677	3.17044e-10	298.635	1.43662e-10
299.058	1.9362e-10	298.888	3.1374e-10	298.848	1.43718e-10
299.268	1.96029e-10	299.098	3.10106e-10	299.06	1.45442e-10
299.479	1.95084e-10	299.31	3.10718e-10	299.27	1.44849e-10
299.689	1.97197e-10	299.52	3.07381e-10	299.485	1.40807e-10
299.901	1.9666e-10	299.735	3.12572e-10	299.693	1.39621e-10
300.114	1.9742e-10	299.945	3.17521e-10	299.903	1.45942e-10
300.326	1.9494e-10	300.157	3.15371e-10	300.115	1.43236e-10
300.536	1.94621e-10	300.367	3.09855e-10	300.325	1.48556e-10
300.748	1.92989e-10	300.578	3.12943e-10	300.538	1.39454e-10
300.961	1.93416e-10	300.788	3.16168e-10	300.75	1.44014e-10
301.171	1.98958e-10	301.002	3.1956e-10	300.962	1.43236e-10
301.383	2.00367e-10	301.213	3.14351e-10	301.172	1.43699e-10
301.594	1.97401e-10	301.425	3.21173e-10	301.383	1.43403e-10
301.804	1.97679e-10	301.635	3.14889e-10	301.593	1.42031e-10
302.016	1.96956e-10	301.848	3.17855e-10	301.807	1.41011e-10
302.229	1.931e-10	302.062	3.14388e-10	302.018	1.41141e-10
302.439	1.9742e-10	302.273	3.1304e-10	302.228	1.43607e-10
302.651	1.98662e-10	302.485	3.08216e-10	302.44	1.44645e-10
302.863	1.96178e-10	302.695	3.09977e-10	302.653	1.45349e-10
303.076	1.94324e-10	302.908	3.1639e-10	302.867	1.43718e-10
303.286	1.95714e-10	303.12	3.20413e-10	303.078	1.46443e-10
303.498	1.96585e-10	303.33	3.12664e-10	303.288	1.41846e-10
303.708	1.98105e-10	303.543	3.16427e-10	303.5	1.46813e-10
303.921	1.95492e-10	303.755	3.21099e-10	303.713	1.44719e-10
304.129	2.02499e-10	303.963	3.14852e-10	303.925	1.44941e-10
304.344	2.01729e-10	304.177	3.16706e-10	304.135	1.40085e-10
304.554	1.93601e-10	304.388	3.13072e-10	304.347	1.45534e-10
304.766	1.98144e-10	304.598	3.13666e-10	304.56	1.42457e-10
304.976	2.00386e-10	304.81	3.23268e-10	304.773	1.42902e-10
305.189	1.94528e-10	305.023	3.1259e-10	304.985	1.44274e-10
305.401	1.9399e-10	305.235	3.11348e-10	305.195	1.44756e-10
305.613	1.95047e-10	305.445	3.17135e-10	305.407	1.44774e-10
305.826	1.95696e-10	305.658	3.17595e-10	305.62	1.47203e-10
306.036	1.98328e-10	305.87	3.21099e-10	305.83	1.39343e-10
306.249	2.00182e-10	306.083	3.18136e-10	306.042	1.46628e-10
306.461	1.95047e-10	306.293	3.19486e-10	306.253	1.42717e-10
306.671	1.96085e-10	306.505	3.24106e-10	306.467	1.43458e-10
306.883	1.95918e-10	306.717	3.11107e-10	306.677	1.41605e-10
307.094	1.94639e-10	306.93	3.10199e-10	306.888	1.49076e-10
307.304	2.00812e-10	307.138	3.10699e-10	307.098	1.44218e-10
307.518	1.98828e-10	307.352	3.15797e-10	307.307	1.4622e-10
307.729	2.00293e-10	307.56	3.24806e-10	307.52	1.44163e-10
307.939	1.94194e-10	307.773	3.1843e-10	307.732	1.43291e-10
308.151	1.96066e-10	307.982	3.16899e-10	307.943	1.49909e-10
308.364	1.92767e-10	308.193	3.20302e-10	308.157	1.4496e-10
308.576	1.96066e-10	308.407	3.13258e-10	308.367	1.44033e-10
308.786	1.97549e-10	308.617	3.25453e-10	308.575	1.42402e-10
308.999	1.95881e-10	308.828	3.22118e-10	308.788	1.47814e-10
309.211	1.97012e-10	309.042	3.14036e-10	309	1.44329e-10
309.424	2.00274e-10	309.25	3.24028e-10	309.212	1.43032e-10
309.636	2.04334e-10	309.46	3.18263e-10	309.422	1.48816e-10
309.846	1.97197e-10	309.675	3.21414e-10	309.635	1.47629e-10
310.058	1.98031e-10	309.885	3.1906e-10	309.847	1.44163e-10
310.271	2.00423e-10	310.097	3.18973e-10	310.057	1.44422e-10
310.479	1.98124e-10	310.307	3.20283e-10	310.268	1.44496e-10
310.693	1.94435e-10	310.52	3.22434e-10	310.478	1.48257e-10
310.901	1.96251e-10	310.732	3.2108e-10	310.69	1.42884e-10
311.114	1.98328e-10	310.945	3.22013e-10	310.903	1.45516e-10
311.326	2.02038e-10	311.157	3.17572e-10	311.117	1.50076e-10
311.536	1.96826e-10	311.367	3.19764e-10	311.328	1.48612e-10
311.748	1.96506e-10	311.578	3.20042e-10	311.538	1.50595e-10
311.961	2.01516e-10	311.788	3.22081e-10	311.75	1.47948e-10
312.171	1.98217e-10	312.002	3.23064e-10	311.963	1.44311e-10
312.383	1.98124e-10	312.213	3.22452e-10	312.175	1.49427e-10
312.594	2.00491e-10	312.425	3.26326e-10	312.385	1.49112e-10
312.808	1.97494e-10	312.635	3.23898e-10	312.597	1.47926e-10
313.018	1.97049e-10	312.848	3.26623e-10	312.807	1.46461e-10
313.229	1.99527e-10	313.06	3.19375e-10	313.018	1.45868e-10
313.439	1.97271e-10	313.273	3.2653e-10	313.228	1.49724e-10
313.654	1.94157e-10	313.485	3.23509e-10	313.44	1.50558e-10
313.864	1.95523e-10	313.695	3.3489e-10	313.652	1.49613e-10
314.076	1.96029e-10	313.908	3.22878e-10	313.862	1.46999e-10
314.289	2.00328e-10	314.12	3.23305e-10	314.073	1.4711e-10
314.498	2.04612e-10	314.33	3.23397e-10	314.287	1.49965e-10
314.708	1.97438e-10	314.542	3.24998e-10	314.497	1.49928e-10
314.921	2.01034e-10	314.752	3.26771e-10	314.708	1.47407e-10
315.133	1.97761e-10	314.963	3.24269e-10	314.92	1.48834e-10
315.344	2.00478e-10	315.177	3.27865e-10	315.128	1.50725e-10
315.554	1.9894e-10	315.388	3.21692e-10	315.342	1.45627e-10
315.768	1.98328e-10	315.598	3.22786e-10	315.55	1.48241e-10
315.979	1.99144e-10	315.81	3.23064e-10	315.763	1.49779e-10
316.189	1.98143e-10	316.023	3.2396e-10	315.973	1.49909e-10
316.404	2.0046e-10	316.235	3.28013e-10	316.185	1.48519e-10
316.614	1.97605e-10	316.445	3.21507e-10	316.395	1.47536e-10
316.828	2.02888e-10	316.657	3.2679e-10	316.61	1.52653e-10
317.039	1.98124e-10	316.87	3.26882e-10	316.82	1.47722e-10
317.249	2.00311e-10	317.08	3.2894e-10	317.032	1.47814e-10
317.461	2.00552e-10	317.293	3.18281e-10	317.242	1.50632e-10
317.674	1.96669e-10	317.505	3.27995e-10	317.455	1.50805e-10
317.886	2.01219e-10	317.717	3.20821e-10	317.67	1.50576e-10
318.096	2.06151e-10	317.93	3.30256e-10	317.88	1.49335e-10
318.309	1.98513e-10	318.14	3.2412e-10	318.092	1.47555e-10
318.518	2.002e-10	318.352	3.28237e-10	318.302	1.48426e-10
318.729	2.05502e-10	318.562	3.33482e-10	318.515	1.55934e-10
318.943	1.9792e-10	318.77	3.26475e-10	318.723	1.48389e-10
319.154	2.00163e-10	318.985	3.29737e-10	318.937	1.48371e-10
319.364	2.00905e-10	319.193	3.23064e-10	319.145	1.485e-10
319.578	1.96419e-10	319.407	3.27846e-10	319.357	1.49983e-10
319.789	1.98847e-10	319.615	3.2286e-10	319.57	1.53079e-10
320.003	1.9475e-10	319.828	3.22823e-10	319.782	1.48426e-10
320.213	1.97345e-10	320.038	3.24732e-10	319.992	1.48352e-10
320.424	1.95844e-10	320.25	3.28829e-10	320.205	1.49687e-10
320.636	1.98513e-10	320.46	3.23935e-10	320.413	1.50243e-10
320.849	2.01127e-10	320.675	3.26697e-10	320.625	1.53042e-10
321.059	1.9742e-10	320.883	3.31405e-10	320.837	1.50855e-10
321.276	1.99533e-10	321.093	3.28495e-10	321.047	1.50057e-10
321.488	2.04705e-10	321.307	3.28328e-10	321.26	1.5228e-10
321.698	1.97401e-10	321.518	3.35099e-10	321.472	1.54061e-10
321.909	1.99051e-10	321.728	3.32842e-10	321.685	1.54803e-10
322.123	2.02703e-10	321.943	3.29682e-10	321.895	1.52968e-10
322.333	2.02948e-10	322.152	3.25252e-10	322.107	1.56045e-10
322.544	1.99051e-10	322.362	3.28032e-10	322.32	1.51225e-10
322.754	2.04659e-10	322.573	3.28747e-10	322.532	1.50354e-10
322.969	1.96919e-10	322.783	3.25103e-10	322.745	1.5725e-10
323.183	2.00589e-10	322.997	3.3224e-10	322.955	1.52226e-10
323.393	1.98866e-10	323.208	3.25999e-10	323.167	1.49242e-10
323.604	2.00478e-10	323.418	3.29811e-10	323.378	1.5117e-10
323.814	1.9858e-10	323.63	3.24306e-10	323.588	1.51837e-10
324.029	2.03555e-10	323.843	3.27309e-10	323.8	1.51707e-10
324.239	2.03296e-10	324.057	3.23249e-10	324.013	1.53617e-10
324.451	1.9855e-10	324.268	3.25214e-10	324.223	1.53579e-10
324.661	1.9666e-10	324.477	3.27772e-10	324.435	1.5319e-10
324.874	1.98995e-10	324.69	3.30831e-10	324.645	1.5395e-10
325.086	1.97809e-10	324.902	3.24343e-10	324.86	1.50743e-10
325.296	1.98495e-10	325.112	3.32223e-10	325.068	1.55301e-10
325.511	1.98662e-10	325.325	3.28124e-10	325.282	1.52727e-10
325.721	2.00589e-10	325.537	3.32277e-10	325.492	1.59122e-10
325.933	2.03667e-10	325.747	3.31591e-10	325.703	1.51985e-10
326.143	1.98828e-10	325.958	3.2831e-10	325.917	1.5041e-10
326.356	1.9868e-10	326.172	3.32351e-10	326.128	1.53839e-10
326.568	1.96888e-10	326.383	3.33593e-10	326.342	1.518e-10
326.781	2.0253e-10	326.593	3.35966e-10	326.552	1.52375e-10
326.989	2.06058e-10	326.805	3.26734e-10	326.763	1.57157e-10
327.203	1.9818e-10	327.018	3.30108e-10	326.973	1.55901e-10
327.414	2.00386e-10	327.228	3.32258e-10	327.185	1.55841e-10
327.624	2.04477e-10	327.44	3.31813e-10	327.395	1.5458e-10
327.836	2.0109e-10	327.652	3.31131e-10	327.61	1.54377e-10
328.049	1.99941e-10	327.865	3.31257e-10	327.82	1.58992e-10
328.261	2.00627e-10	328.075	3.36132e-10	328.028	1.58863e-10
328.471	2.0091e-10	328.287	3.3287e-10	328.242	1.51466e-10
328.684	1.95955e-10	328.497	3.35827e-10	328.45	1.56193e-10
328.896	1.99514e-10	328.708	3.29329e-10	328.663	1.58455e-10
329.106	1.97086e-10	328.918	3.30849e-10	328.875	1.55822e-10
329.318	1.99403e-10	329.133	3.33259e-10	329.087	1.56342e-10
329.531	2.0096e-10	329.343	3.30256e-10	329.297	1.49798e-10
329.743	2.01108e-10	329.555	3.2755e-10	329.51	1.52894e-10
329.956	1.95455e-10	329.765	3.3033e-10	329.722	1.55229e-10
330.166	1.99626e-10	329.978	3.29181e-10	329.932	1.55711e-10
330.378	1.97327e-10	330.19	3.25585e-10	330.143	1.55711e-10
330.591	1.99162e-10	330.402	3.35632e-10	330.357	1.57732e-10
330.803	1.99088e-10	330.615	3.30256e-10	330.568	1.54321e-10
331.013	1.95362e-10	330.825	3.29014e-10	330.778	1.56768e-10
331.224	2.03055e-10	331.037	3.27494e-10	330.992	1.55155e-10
331.438	2.00274e-10	331.247	3.21729e-10	331.203	1.55637e-10
331.648	1.98013e-10	331.46	3.32223e-10	331.413	1.54191e-10
331.859	1.99959e-10	331.672	3.29166e-10	331.625	1.58158e-10
332.071	1.95232e-10	331.883	3.25511e-10	331.838	1.54599e-10
332.284	1.99218e-10	332.093	3.26716e-10	332.05	1.56286e-10
332.494	2.00052e-10	332.307	3.32369e-10	332.26	1.52541e-10
332.706	1.99792e-10	332.515	3.30549e-10	332.472	1.64424e-10
332.916	1.98365e-10	332.728	3.26827e-10	332.682	1.57083e-10
333.129	2.01628e-10	332.94	3.34631e-10	332.893	1.55507e-10
333.338	1.95937e-10	333.152	3.22923e-10	333.107	1.55897e-10
333.553	2.02295e-10	333.362	3.34427e-10	333.318	1.56861e-10
333.761	1.94431e-10	333.575	3.3072e-10	333.528	1.5623e-10
333.974	2.01665e-10	333.783	3.27216e-10	333.742	1.60179e-10
334.184	1.97179e-10	333.995	3.31869e-10	333.953	1.59641e-10
334.396	1.94361e-10	334.208	3.34056e-10	334.167	1.51021e-10
334.606	1.97253e-10	334.418	3.335e-10	334.378	1.57565e-10
334.821	1.99072e-10	334.63	3.31906e-10	334.588	1.57231e-10
335.031	1.99477e-10	334.843	3.29162e-10	334.8	1.57991e-10
335.243	1.97568e-10	335.055	3.27457e-10	335.013	1.59752e-10
335.453	1.97088e-10	335.265	3.32147e-10	335.223	1.56712e-10
335.664	1.97939e-10	335.478	3.39103e-10	335.435	1.55823e-10
335.874	1.99941e-10	335.69	3.23861e-10	335.645	1.59678e-10
336.086	1.98643e-10	335.903	3.27031e-10	335.857	1.57713e-10
336.296	2.00404e-10	336.112	3.28254e-10	336.068	1.57843e-10
336.508	2.00497e-10	336.323	3.32295e-10	336.278	1.56026e-10
336.721	1.99181e-10	336.533	3.32314e-10	336.49	1.63812e-10
336.933	1.97143e-10	336.747	3.31477e-10	336.7	1.63534e-10
337.146	2.00534e-10	336.958	3.26454e-10	336.912	1.57176e-10
337.356	2.01146e-10	337.168	3.30367e-10	337.122	1.54543e-10
337.568	1.90913e-10	337.38	3.28164e-10	337.337	1.55767e-10
337.781	1.97438e-10	337.592	3.25418e-10	337.547	1.60346e-10
337.993	1.94305e-10	337.802	3.25511e-10	337.758	1.60383e-10
338.203	1.95584e-10	338.013	3.32722e-10	337.968	1.64127e-10
338.414	1.95492e-10	338.227	3.24639e-10	338.177	1.57417e-10
338.628	2.01984e-10	338.435	3.22897e-10	338.39	1.6003e-10
338.838	2.00923e-10	338.645	3.24046e-10	338.602	1.59104e-10
339.049	2.03481e-10	338.86	3.30145e-10	338.812	1.59233e-10
339.263	2.00478e-10	339.073	3.27309e-10	339.023	1.56935e-10
339.474	1.91373e-10	339.283	3.33778e-10	339.237	1.56175e-10
339.684	1.95584e-10	339.495	3.32241e-10	339.448	1.61717e-10
339.896	1.94139e-10	339.705	3.27513e-10	339.658	1.56267e-10
340.109	2.02017e-10	339.918	3.34662e-10	339.87	1.57621e-10
340.321	1.91247e-10	340.133	3.28402e-10	340.08	1.59715e-10
340.534	2.0071e-10	340.343	3.26456e-10	340.292	1.60846e-10
340.744	1.96178e-10	340.555	3.24602e-10	340.503	1.60827e-10
340.956	1.92934e-10	340.765	3.24361e-10	340.713	1.60679e-10
341.169	1.96688e-10	340.978	3.30039e-10	340.925	1.60605e-10
341.379	1.95084e-10	341.19	3.36973e-10	341.135	1.57009e-10
341.594	2.00109e-10	341.402	3.28884e-10	341.347	1.57066e-10
341.808	1.9488e-10	341.612	3.26901e-10	341.56	1.61291e-10
342.018	1.9475e-10	341.82	3.31906e-10	341.77	1.57102e-10
342.229	1.99107e-10	342.033	3.27216e-10	341.982	1.57954e-10
342.439	1.95659e-10	342.245	3.26017e-10	342.195	1.62144e-10
342.654	1.9944e-10	342.455	3.29033e-10	342.407	1.61291e-10
342.864	1.9488e-10	342.667	3.20524e-10	342.617	1.59734e-10
343.076	1.99959e-10	342.88	3.31313e-10	342.828	1.59382e-10
343.289	1.94027e-10	343.093	3.292e-10	343.038	1.59771e-10
343.499	1.94027e-10	343.305	3.259e-10	343.25	1.58028e-10
343.711	1.94212e-10	343.518	3.25234e-10	343.462	1.59956e-10
343.921	1.93084e-10	343.727	3.2881e-10	343.675	1.6435e-10
344.136	1.96252e-10	343.94	3.29459e-10	343.885	1.59596e-10
344.346	1.96919e-10	344.153	3.24862e-10	344.097	1.55785e-10
344.558	1.94046e-10	344.365	3.29941e-10	344.31	1.59159e-10
344.768	1.96901e-10	344.575	3.31294e-10	344.52	1.64776e-10
344.981	1.93156e-10	344.787	3.27846e-10	344.732	1.61625e-10
345.193	1.959e-10	345	3.22526e-10	344.943	1.6016e-10
345.404	1.95751e-10	345.21	3.27068e-10	345.157	1.54933e-10
345.614	1.9273e-10	345.422	3.29348e-10	345.367	1.63015e-10
345.828	1.94886e-10	345.633	3.25089e-10	345.58	1.57602e-10
346.039	1.96178e-10	345.847	3.20721e-10	345.792	1.63515e-10
346.249	1.88615e-10	346.06	3.32573e-10	346.003	1.58399e-10
346.461	1.94417e-10	346.27	3.21729e-10	346.217	1.58065e-10
346.674	1.94398e-10	346.482	3.26196e-10	346.427	1.62014e-10
346.886	1.926e-10	346.693	3.30738e-10	346.638	1.5814e-10
347.096	1.94621e-10	346.902	3.27546e-10	346.848	1.60846e-10
347.309	1.9399e-10	347.115	3.33625e-10	347.062	1.60308e-10
347.521	1.91555e-10	347.325	3.35206e-10	347.273	1.54247e-10
347.731	1.9247e-10	347.537	3.25603e-10	347.485	1.58529e-10
347.943	1.96122e-10	347.747	3.2768e-10	347.695	1.59233e-10
348.156	1.97531e-10	347.96	3.21576e-10	347.907	1.55915e-10
348.368	1.88077e-10	348.172	3.15649e-10	348.117	1.58288e-10
348.578	1.91784e-10	348.383	3.29644e-10	348.33	1.61458e-10
348.789	1.9045e-10	348.593	3.25844e-10	348.542	1.59048e-10
349.003	1.90376e-10	348.805	3.25103e-10	348.755	1.60865e-10
349.211	1.93063e-10	349.015	3.26938e-10	348.967	1.56026e-10
349.424	1.86816e-10	349.228	3.23564e-10	349.177	1.62144e-10
349.636	1.93916e-10	349.44	3.2983e-10	349.39	1.59085e-10
349.846	1.93638e-10	349.652	3.23305e-10	349.602	1.60772e-10
350.058	1.90654e-10	349.865	3.28347e-10	349.81	1.59715e-10
350.271	1.93575e-10	350.075	3.20598e-10	350.023	1.59697e-10
350.481	1.8589e-10	350.287	3.27383e-10	350.235	1.59048e-10
350.693	1.93731e-10	350.497	3.18003e-10	350.445	1.58103e-10
350.904	1.88411e-10	350.71	3.21451e-10	350.658	1.55563e-10
351.118	1.91701e-10	350.922	3.24677e-10	350.87	1.57268e-10
351.328	1.91043e-10	351.135	3.2527e-10	351.078	1.61124e-10
351.539	1.89838e-10	351.347	3.14833e-10	351.292	1.56884e-10
351.749	1.9234e-10	351.557	3.21099e-10	351.5	1.57213e-10
351.963	1.88374e-10	351.77	3.22285e-10	351.713	1.60939e-10
352.174	1.87187e-10	351.982	3.23268e-10	351.922	1.60253e-10
352.386	1.87039e-10	352.193	3.19727e-10	352.133	1.59697e-10
352.599	1.90672e-10	352.403	3.23824e-10	352.343	1.55322e-10
352.809	1.9095e-10	352.617	3.20172e-10	352.555	1.55841e-10
353.021	1.93916e-10	352.825	3.20079e-10	352.768	1.57046e-10
353.231	1.88448e-10	353.038	3.18596e-10	352.977	1.57046e-10
353.446	1.8908e-10	353.25	3.24899e-10	353.19	1.57213e-10
353.654	1.91784e-10	353.463	3.13573e-10	353.402	1.56545e-10
353.868	1.89856e-10	353.675	3.14982e-10	353.612	1.59048e-10
354.078	1.89078e-10	353.885	3.2653e-10	353.823	1.56508e-10
354.289	1.88707e-10	354.097	3.2103e-10	354.033	1.56805e-10
354.503	1.89467e-10	354.31	3.1513e-10	354.245	1.62422e-10
354.713	1.87873e-10	354.52	3.2121e-10	354.455	1.59196e-10
354.924	1.9184e-10	354.732	3.221e-10	354.67	1.56768e-10
355.138	1.89772e-10	354.945	3.18281e-10	354.88	1.54284e-10
355.349	1.95577e-10	355.157	3.18485e-10	355.092	1.55748e-10
355.559	1.88716e-10	355.367	3.19468e-10	355.302	1.54377e-10
355.773	1.87576e-10	355.578	3.21099e-10	355.513	1.5763e-10
355.981	1.88297e-10	355.792	3.19838e-10	355.723	1.52338e-10
356.193	1.86168e-10	356.002	3.20469e-10	355.935	1.54951e-10
356.406	1.83591e-10	356.213	3.11803e-10	356.145	1.54692e-10
356.618	1.86409e-10	356.425	3.1678e-10	356.36	1.58288e-10
356.828	1.82571e-10	356.638	3.23027e-10	356.57	1.54937e-10
357.039	1.88021e-10	356.848	3.16131e-10	356.782	1.57824e-10
357.249	1.83684e-10	357.06	3.19301e-10	356.992	1.55683e-10
357.461	1.85037e-10	357.27	3.17632e-10	357.205	1.54859e-10
357.674	1.8233e-10	357.485	3.15019e-10	357.413	1.57695e-10
357.886	1.83239e-10	357.695	3.18226e-10	357.628	1.54006e-10
358.096	1.84388e-10	357.907	3.1843e-10	357.837	1.57102e-10
358.308	1.83572e-10	358.12	3.17503e-10	358.047	1.54673e-10
358.518	1.90246e-10	358.33	3.14222e-10	358.258	1.53376e-10
358.729	1.82293e-10	358.542	3.10829e-10	358.468	1.56119e-10
358.943	1.88281e-10	358.752	3.13109e-10	358.682	1.52671e-10
359.156	1.87642e-10	358.967	3.14629e-10	358.893	1.60216e-10
359.368	1.8424e-10	359.177	3.11237e-10	359.103	1.57194e-10
359.578	1.82071e-10	359.388	3.14018e-10	359.315	1.53863e-10
359.789	1.81552e-10	359.598	3.14314e-10	359.527	1.55248e-10
359.999	1.81033e-10	359.812	3.14759e-10	359.737	1.54061e-10
360.211	1.85463e-10	360.023	3.05046e-10	359.95	1.58807e-10
360.421	1.8433e-10	360.235	3.09198e-10	360.162	1.49928e-10
360.636	1.81436e-10	360.445	3.11404e-10	360.375	1.53357e-10
360.849	1.87502e-10	360.657	3.15445e-10	360.587	1.52986e-10
361.059	1.8183e-10	360.867	3.09773e-10	360.797	1.4939e-10
361.271	1.86613e-10	361.08	3.09958e-10	361.01	1.52059e-10
361.481	1.84129e-10	361.292	3.11867e-10	361.222	1.54117e-10
361.696	1.85092e-10	361.502	3.15074e-10	361.43	1.55303e-10
361.909	1.79142e-10	361.713	3.14222e-10	361.643	1.53209e-10
362.119	1.82312e-10	361.927	3.09495e-10	361.853	1.50706e-10
362.331	1.77566e-10	362.138	3.10959e-10	362.065	1.51466e-10
362.541	1.89863e-10	362.348	3.04823e-10	362.277	1.51281e-10
362.754	1.83999e-10	362.56	3.12961e-10	362.49	1.57621e-10
362.966	1.78586e-10	362.77	3.12386e-10	362.7	1.55971e-10
363.178	1.79068e-10	362.982	3.13999e-10	362.912	1.51503e-10
363.388	1.81811e-10	363.195	3.09661e-10	363.122	1.52968e-10
363.601	1.83183e-10	363.407	3.15148e-10	363.333	1.49854e-10
363.813	1.82473e-10	363.617	3.02562e-10	363.545	1.52968e-10
364.023	1.84851e-10	363.83	3.09661e-10	363.758	1.55378e-10
364.238	1.83201e-10	364.042	3.04137e-10	363.968	1.4965e-10
364.448	1.77196e-10	364.255	3.08494e-10	364.18	1.48092e-10
364.659	1.79791e-10	364.467	3.11441e-10	364.39	1.51003e-10
364.869	1.78234e-10	364.677	3.0687e-10	364.603	1.48018e-10
365.083	1.76992e-10	364.888	3.08216e-10	364.815	1.50966e-10
365.294	1.8196e-10	365.102	3.03396e-10	365.027	1.51596e-10
365.504	1.78605e-10	365.312	3.06251e-10	365.24	1.49372e-10
365.716	1.81274e-10	365.523	3.00004e-10	365.45	1.50113e-10
365.929	1.78994e-10	365.735	3.04897e-10	365.662	1.48686e-10
366.141	1.79402e-10	365.948	3.0221e-10	365.872	1.50576e-10
366.351	1.78957e-10	366.162	3.04545e-10	366.087	1.51096e-10
366.563	1.74767e-10	366.372	3.06677e-10	366.297	1.48871e-10
366.773	1.81054e-10	366.583	3.0485e-10	366.508	1.47833e-10
366.984	1.77437e-10	366.793	3.01802e-10	366.718	1.51114e-10
367.198	1.79309e-10	367.008	3.06881e-10	366.932	1.48278e-10
367.409	1.8081e-10	367.222	3.0601e-10	367.143	1.49501e-10
367.619	1.81404e-10	367.432	2.99003e-10	367.353	1.49983e-10
367.831	1.80977e-10	367.643	3.06881e-10	367.568	1.45127e-10
368.044	1.77566e-10	367.853	3.00745e-10	367.778	1.46999e-10
368.254	1.84184e-10	368.065	3.11256e-10	367.992	1.47351e-10
368.466	1.78456e-10	368.277	3.02617e-10	368.203	1.45164e-10
368.678	1.78419e-10	368.49	2.94869e-10	368.413	1.44348e-10
368.888	1.78011e-10	368.7	2.96278e-10	368.625	1.46313e-10
369.099	1.7664e-10	368.912	3.05268e-10	368.837	1.4813e-10
369.313	1.812e-10	369.122	3.01895e-10	369.047	1.48945e-10
369.523	1.7674e-10	369.335	2.97001e-10	369.258	1.4179e-10
369.734	1.78419e-10	369.547	2.99077e-10	369.468	1.46257e-10
369.946	1.79762e-10	369.758	3.00282e-10	369.682	1.40307e-10
370.159	1.78364e-10	369.968	2.96463e-10	369.893	1.45145e-10
370.369	1.76491e-10	370.18	3.01691e-10	370.102	1.47277e-10
370.581	1.74767e-10	370.39	2.98817e-10	370.315	1.42049e-10
370.794	1.76831e-10	370.603	2.94887e-10	370.523	1.46684e-10
371.004	1.80199e-10	370.815	2.95722e-10	370.737	1.46239e-10
371.216	1.77159e-10	371.027	2.94239e-10	370.948	1.45182e-10
371.428	1.81978e-10	371.237	2.99151e-10	371.158	1.46851e-10
371.641	1.75248e-10	371.448	2.93998e-10	371.37	1.42772e-10
371.851	1.73674e-10	371.658	2.92644e-10	371.58	1.45998e-10
372.063	1.77844e-10	371.872	2.93887e-10	371.792	1.46888e-10
372.273	1.75564e-10	372.08	2.9448e-10	372.005	1.45256e-10
372.488	1.75885e-10	372.292	2.94146e-10	372.217	1.44552e-10
372.698	1.77029e-10	372.505	2.92422e-10	372.427	1.39343e-10
372.909	1.75509e-10	372.717	2.94695e-10	372.638	1.40122e-10
373.119	1.75509e-10	372.927	2.94721e-10	372.848	1.41883e-10
373.333	1.76158e-10	373.14	2.95666e-10	373.06	1.45609e-10
373.544	1.79606e-10	373.353	2.86159e-10	373.27	1.41123e-10
373.754	1.78846e-10	373.565	2.93608e-10	373.482	1.43088e-10
373.969	1.75824e-10	373.777	2.88761e-10	373.693	1.43366e-10
374.178	1.75008e-10	373.987	2.92107e-10	373.907	1.42865e-10
374.388	1.74582e-10	374.198	2.9068e-10	374.117	1.38138e-10
374.601	1.7106e-10	374.412	2.91764e-10	374.328	1.40678e-10
374.813	1.72524e-10	374.622	2.91273e-10	374.538	1.39139e-10
375.023	1.78771e-10	374.833	2.93794e-10	374.753	1.40344e-10
375.234	1.74007e-10	375.047	2.98113e-10	374.963	1.40604e-10
375.448	1.72432e-10	375.258	2.84729e-10	375.175	1.41086e-10
375.659	1.74302e-10	375.468	2.92125e-10	375.385	1.3647e-10
375.869	1.75564e-10	375.68	2.87009e-10	375.598	1.37193e-10
376.083	1.75583e-10	375.893	2.85007e-10	375.81	1.36822e-10
376.296	1.72932e-10	376.103	2.88344e-10	376.02	1.37156e-10
376.508	1.73136e-10	376.318	2.93238e-10	376.235	1.38361e-10
376.721	1.68187e-10	376.528	2.92311e-10	376.445	1.3608e-10
376.933	1.75082e-10	376.74	2.90763e-10	376.657	1.37767e-10
377.143	1.76454e-10	376.953	2.88826e-10	376.867	1.37452e-10
377.354	1.79976e-10	377.163	2.84395e-10	377.08	1.3723e-10
377.568	1.74545e-10	377.375	2.88543e-10	377.292	1.40622e-10
377.781	1.74341e-10	377.585	2.85378e-10	377.503	1.39212e-10
377.993	1.69744e-10	377.797	2.85619e-10	377.713	1.38435e-10
378.203	1.68724e-10	378.008	2.82931e-10	377.927	1.37434e-10
378.414	1.74119e-10	378.222	2.83969e-10	378.138	1.39862e-10
378.628	1.74767e-10	378.432	2.8599e-10	378.348	1.36637e-10
378.838	1.74137e-10	378.643	2.81281e-10	378.56	1.3786e-10
379.049	1.68576e-10	378.853	2.83376e-10	378.773	1.3508e-10
379.261	1.69577e-10	379.068	2.84544e-10	378.985	1.34709e-10
379.474	1.67723e-10	379.278	2.81022e-10	379.195	1.41141e-10
379.684	1.76287e-10	379.49	2.81689e-10	379.408	1.37656e-10
379.896	1.73025e-10	379.7	2.82838e-10	379.617	1.3419e-10
380.109	1.73562e-10	379.913	2.86527e-10	379.828	1.34004e-10
380.321	1.67612e-10	380.125	2.81244e-10	380.042	1.35728e-10
380.531	1.68409e-10	380.335	2.82375e-10	380.253	1.31786e-10
380.743	1.71523e-10	380.547	2.85007e-10	380.463	1.37582e-10
380.956	1.71226e-10	380.76	2.81559e-10	380.675	1.33485e-10
381.166	1.73719e-10	380.972	2.79743e-10	380.888	1.34301e-10
381.379	1.71672e-10	381.182	2.79353e-10	381.098	1.33133e-10
381.591	1.70316e-10	381.393	2.80836e-10	381.31	1.36488e-10
381.804	1.66111e-10	381.607	2.79152e-10	381.523	1.34698e-10
382.016	1.67983e-10	381.818	2.83728e-10	381.735	1.338e-10
382.226	1.71245e-10	382.028	2.77444e-10	381.945	1.32206e-10
382.439	1.69688e-10	382.242	2.73051e-10	382.157	1.31428e-10
382.651	1.67612e-10	382.453	2.75943e-10	382.37	1.30241e-10
382.863	1.72877e-10	382.663	2.79743e-10	382.578	1.33393e-10
383.076	1.69262e-10	382.875	2.75924e-10	382.792	1.33448e-10
383.284	1.65962e-10	383.088	2.81467e-10	383.003	1.32855e-10
383.494	1.68896e-10	383.3	2.79613e-10	383.213	1.30538e-10
383.708	1.7182e-10	383.51	2.81151e-10	383.425	1.33504e-10
383.919	1.71468e-10	383.722	2.74534e-10	383.638	1.27776e-10
384.129	1.69707e-10	383.935	2.76777e-10	383.848	1.32985e-10
384.341	1.68873e-10	384.145	2.8256e-10	384.06	1.28037e-10
384.554	1.67464e-10	384.357	2.79576e-10	384.27	1.32373e-10
384.766	1.70393e-10	384.568	2.80911e-10	384.485	1.29463e-10
384.976	1.70133e-10	384.778	2.70975e-10	384.695	1.2874e-10
385.189	1.69874e-10	384.992	2.73128e-10	384.907	1.30816e-10
385.401	1.65406e-10	385.205	2.76332e-10	385.117	1.29203e-10
385.614	1.66129e-10	385.417	2.73904e-10	385.33	1.26441e-10
385.826	1.65814e-10	385.627	2.79097e-10	385.542	1.29784e-10
386.036	1.6815e-10	385.842	2.69807e-10	385.755	1.28295e-10
386.248	1.67779e-10	386.052	2.71401e-10	385.967	1.27869e-10
386.461	1.69278e-10	386.263	2.74238e-10	386.177	1.25366e-10
386.671	1.69188e-10	386.477	2.68398e-10	386.388	1.25774e-10
386.883	1.72024e-10	386.685	2.75858e-10	386.598	1.25069e-10
387.096	1.65962e-10	386.895	2.72958e-10	386.81	1.29407e-10
387.308	1.70096e-10	387.107	2.72272e-10	387.023	1.25904e-10
387.516	1.69021e-10	387.318	2.74441e-10	387.235	1.26738e-10
387.729	1.66148e-10	387.528	2.7066e-10	387.445	1.29055e-10
387.939	1.73701e-10	387.74	2.74645e-10	387.658	1.24652e-10
388.151	1.61958e-10	387.95	2.68287e-10	387.87	1.2633e-10
388.364	1.63571e-10	388.163	2.75349e-10	388.08	1.24977e-10
388.576	1.68168e-10	388.375	2.76072e-10	388.292	1.2266e-10
388.786	1.69002e-10	388.585	2.73032e-10	388.5	1.2407e-10
388.998	1.68761e-10	388.8	2.72791e-10	388.713	1.23587e-10
389.211	1.69355e-10	389.01	2.65154e-10	388.925	1.24013e-10
389.421	1.64424e-10	389.222	2.66952e-10	389.135	1.2379e-10
389.629	1.65554e-10	389.432	2.67395e-10	389.347	1.22382e-10
389.844	1.68632e-10	389.645	2.64592e-10	389.56	1.26515e-10
390.054	1.65017e-10	389.857	2.66044e-10	389.77	1.22289e-10
390.266	1.70337e-10	390.07	2.68231e-10	389.982	1.23086e-10
390.479	1.69911e-10	390.282	2.66841e-10	390.193	1.24384e-10
390.689	1.70986e-10	390.492	2.71902e-10	390.403	1.22771e-10
390.901	1.69151e-10	390.703	2.6938e-10	390.615	1.23587e-10
391.113	1.67223e-10	390.917	2.66007e-10	390.825	1.20417e-10
391.326	1.6967e-10	391.127	2.61669e-10	391.037	1.22437e-10
391.536	1.6704e-10	391.338	2.63597e-10	391.25	1.20954e-10
391.748	1.64127e-10	391.552	2.65988e-10	391.462	1.18081e-10
391.958	1.71097e-10	391.763	2.64042e-10	391.675	1.23624e-10
392.171	1.68854e-10	391.973	2.59482e-10	391.885	1.19379e-10
392.383	1.66073e-10	392.185	2.5748e-10	392.097	1.20157e-10
392.594	1.65554e-10	392.393	2.61094e-10	392.31	1.19916e-10
392.804	1.67019e-10	392.607	2.61762e-10	392.518	1.20305e-10
393.018	1.67872e-10	392.818	2.6419e-10	392.728	1.20324e-10
393.229	1.65647e-10	393.028	2.58555e-10	392.943	1.1949e-10
393.439	1.66574e-10	393.24	2.5935e-10	393.153	1.1695e-10
393.654	1.70096e-10	393.453	2.62077e-10	393.365	1.1721e-10
393.864	1.64516e-10	393.667	2.61613e-10	393.575	1.14411e-10
394.076	1.65202e-10	393.877	2.58907e-10	393.787	1.20973e-10
394.286	1.68947e-10	394.088	2.60186e-10	393.997	1.1999e-10
394.499	1.68187e-10	394.3	2.5507e-10	394.208	1.16172e-10
394.711	1.63627e-10	394.513	2.59055e-10	394.42	1.1721e-10
394.924	1.65814e-10	394.722	2.62318e-10	394.633	1.17136e-10
395.136	1.65388e-10	394.935	2.63263e-10	394.843	1.1695e-10
395.346	1.64665e-10	395.145	2.5937e-10	395.055	1.19156e-10
395.559	1.6309e-10	395.357	2.60679e-10	395.265	1.18007e-10
395.771	1.71505e-10	395.568	2.5355e-10	395.478	1.16431e-10
395.981	1.64016e-10	395.782	2.58314e-10	395.69	1.17451e-10
396.193	1.68539e-10	395.992	2.56089e-10	395.902	1.1466e-10
396.406	1.66555e-10	396.203	2.54403e-10	396.112	1.17173e-10
396.618	1.64201e-10	396.413	2.54363e-10	396.323	1.15061e-10
396.828	1.67408e-10	396.627	2.52957e-10	396.533	1.10685e-10
397.039	1.62872e-10	396.842	2.54163e-10	396.747	1.11167e-10
397.253	1.68354e-10	397.052	2.60983e-10	396.958	1.1467e-10
397.463	1.69243e-10	397.263	2.61632e-10	397.172	1.17432e-10
397.678	1.68706e-10	397.473	2.53735e-10	397.383	1.15263e-10
397.888	1.68057e-10	397.687	2.56071e-10	397.593	1.15579e-10
398.099	1.63782e-10	397.895	2.52549e-10	397.807	1.13632e-10
398.313	1.62959e-10	398.11	2.54982e-10	398.018	1.14299e-10
398.523	1.69021e-10	398.318	2.51603e-10	398.232	1.12724e-10
398.734	1.67649e-10	398.528	2.51622e-10	398.443	1.1265e-10
398.946	1.64757e-10	398.742	2.49577e-10	398.653	1.11982e-10
399.159	1.69874e-10	398.953	2.53162e-10	398.867	1.10703e-10
399.369	1.6878e-10	399.163	2.51418e-10	399.078	1.12798e-10
399.583	1.63237e-10	399.377	2.51603e-10	399.288	1.13465e-10
399.794	1.60698e-10	399.588	2.5203e-10	399.5	1.15171e-10
400.004	1.63127e-10	399.8	2.53921e-10	399.713	1.11927e-10
400.219	1.68878e-10	400.01	2.55144e-10	399.925	1.09721e-10
400.429	1.63891e-10	400.222	2.481e-10	400.133	1.11239e-10
400.641	1.69855e-10	400.432	2.53012e-10	400.347	1.12613e-10
400.851	1.68224e-10	400.643	2.49027e-10	400.555	1.12316e-10
401.064	1.62848e-10	400.853	2.51106e-10	400.768	1.13632e-10
401.276	1.69373e-10	401.065	2.49008e-10	400.978	1.1378e-10
401.488	1.66704e-10	401.278	2.51826e-10	401.19	1.09665e-10
401.698	1.71375e-10	401.49	2.50436e-10	401.402	1.09491e-10
401.909	1.71097e-10	401.7	2.48582e-10	401.615	1.09091e-10
402.119	1.65462e-10	401.912	2.49379e-10	401.823	1.10963e-10
402.333	1.66036e-10	402.125	2.44207e-10	402.037	1.16264e-10
402.544	1.64739e-10	402.335	2.46561e-10	402.247	1.09962e-10
402.758	1.65962e-10	402.547	2.47822e-10	402.458	1.12223e-10
402.969	1.63497e-10	402.76	2.42835e-10	402.67	1.0416e-10
403.179	1.68483e-10	402.968	2.44504e-10	402.883	1.09999e-10
403.393	1.6105e-10	403.18	2.49601e-10	403.093	1.06699e-10
403.604	1.61068e-10	403.393	2.48193e-10	403.305	1.10017e-10
403.814	1.70003e-10	403.603	2.52604e-10	403.518	1.07033e-10
404.026	1.64275e-10	403.815	2.44837e-10	403.728	1.0922e-10
404.238	1.65276e-10	404.027	2.46574e-10	403.943	1.07849e-10
404.448	1.65035e-10	404.237	2.43716e-10	404.152	1.09128e-10
404.661	1.73082e-10	404.448	2.47989e-10	404.365	1.09202e-10
404.873	1.63979e-10	404.658	2.47284e-10	404.575	1.05884e-10
405.083	1.68428e-10	404.87	2.42697e-10	404.788	1.04883e-10
405.294	1.69169e-10	405.083	2.4954e-10	405	1.0644e-10
405.508	1.6624e-10	405.293	2.35736e-10	405.212	1.04104e-10
405.719	1.63997e-10	405.505	2.4328e-10	405.422	1.07163e-10
405.929	1.68594e-10	405.717	2.47377e-10	405.633	1.02918e-10
406.141	1.70356e-10	405.927	2.39239e-10	405.843	1.05717e-10
406.354	1.68057e-10	406.138	2.43429e-10	406.057	1.04697e-10
406.568	1.68168e-10	406.348	2.37886e-10	406.268	1.05439e-10
406.779	1.67631e-10	406.557	2.42187e-10	406.478	1.0556e-10
406.993	1.66314e-10	406.77	2.39109e-10	406.69	1.04716e-10
407.203	1.62872e-10	406.982	2.43873e-10	406.903	1.0555e-10
407.414	1.66704e-10	407.193	2.42539e-10	407.117	1.06329e-10
407.624	1.6977e-10	407.403	2.41371e-10	407.328	1.03437e-10
407.836	1.67686e-10	407.615	2.41478e-10	407.538	1.07033e-10
408.049	1.67695e-10	407.825	2.40389e-10	407.75	1.01194e-10
408.261	1.71134e-10	408.038	2.42372e-10	407.962	1.02454e-10
408.474	1.64146e-10	408.247	2.42947e-10	408.172	1.04697e-10
408.684	1.65591e-10	408.46	2.36125e-10	408.385	1.03863e-10
408.896	1.71449e-10	408.672	2.35458e-10	408.597	1.0479e-10
409.109	1.70504e-10	408.883	2.37552e-10	408.807	1.02899e-10
409.321	1.65784e-10	409.093	2.36607e-10	409.018	1.03029e-10
409.531	1.70607e-10	409.307	2.38535e-10	409.232	9.97664e-11
409.743	1.6435e-10	409.518	2.43373e-10	409.443	1.02343e-10
409.956	1.6624e-10	409.728	2.3479e-10	409.653	1.02714e-10
410.166	1.70152e-10	409.94	2.34716e-10	409.865	9.99333e-11
410.378	1.68687e-10	410.152	2.37886e-10	410.078	1.02269e-10
410.588	1.63886e-10	410.362	2.34994e-10	410.288	1.0466e-10
410.803	1.70708e-10	410.575	2.38108e-10	410.5	1.03974e-10
411.013	1.60688e-10	410.787	2.31287e-10	410.712	1.03196e-10
411.224	1.6776e-10	410.997	2.42446e-10	410.925	1.00323e-10
411.434	1.70856e-10	411.208	2.35198e-10	411.135	1.00619e-10
411.648	1.7119e-10	411.422	2.35672e-10	411.347	1.05346e-10
411.859	1.66403e-10	411.633	2.3036e-10	411.557	1.03326e-10
412.071	1.64609e-10	411.843	2.35161e-10	411.768	1.01435e-10
412.281	1.69225e-10	412.055	2.31249e-10	411.978	1.01286e-10
412.494	1.7093e-10	412.268	2.32584e-10	412.193	1.00137e-10
412.706	1.69558e-10	412.478	2.35754e-10	412.403	1.01361e-10
412.916	1.63423e-10	412.69	2.32084e-10	412.615	1.00823e-10
413.129	1.69243e-10	412.903	2.37942e-10	412.828	1.02751e-10
413.341	1.70485e-10	413.115	2.38257e-10	413.037	1.00619e-10
413.553	1.72487e-10	413.325	2.32028e-10	413.247	9.97293e-11
413.766	1.73692e-10	413.537	2.34401e-10	413.458	1.0175e-10
413.976	1.69577e-10	413.747	2.30638e-10	413.67	9.77273e-11
414.189	1.70393e-10	413.958	2.35035e-10	413.88	1.01305e-10
414.401	1.69373e-10	414.168	2.35624e-10	414.092	9.96367e-11
414.613	1.68205e-10	414.377	2.32677e-10	414.302	1.0023e-10
414.823	1.72895e-10	414.592	2.35235e-10	414.515	1.00971e-10
415.036	1.68817e-10	414.802	2.27427e-10	414.727	9.93721e-11
415.248	1.72518e-10	415.013	2.32305e-10	414.937	9.47429e-11
415.458	1.68335e-10	415.227	2.36403e-10	415.152	9.89508e-11
415.669	1.68873e-10	415.437	2.35235e-10	415.362	9.73752e-11
415.883	1.71635e-10	415.645	2.29915e-10	415.57	9.97108e-11
416.091	1.71431e-10	415.86	2.31287e-10	415.783	9.84503e-11
416.304	1.73822e-10	416.068	2.31139e-10	415.995	1.00391e-10
416.516	1.68854e-10	416.282	2.30712e-10	416.205	9.49677e-11
416.726	1.72008e-10	416.49	2.29656e-10	416.417	9.60961e-11
416.939	1.73025e-10	416.7	2.28061e-10	416.63	9.67264e-11
417.151	1.71987e-10	416.913	2.33845e-10	416.842	9.8784e-11
417.364	1.70745e-10	417.125	2.31973e-10	417.052	9.66893e-11
417.576	1.82423e-10	417.335	2.26912e-10	417.265	9.70229e-11
417.786	1.69484e-10	417.55	2.2897e-10	417.477	9.59478e-11
417.998	1.69369e-10	417.758	2.31991e-10	417.69	1.00397e-10
418.211	1.72172e-10	417.968	2.31509e-10	417.902	9.86357e-11
418.419	1.73118e-10	418.182	2.2821e-10	418.112	9.63556e-11
418.629	1.69392e-10	418.393	2.3125e-10	418.325	9.41126e-11
418.844	1.6954e-10	418.603	2.29526e-10	418.537	9.52805e-11
419.054	1.67149e-10	418.815	2.23928e-10	418.745	9.55585e-11
419.266	1.69429e-10	419.028	2.24613e-10	418.958	9.52805e-11
419.479	1.71375e-10	419.24	2.27783e-10	419.167	9.5781e-11
419.688	1.73933e-10	419.45	2.25893e-10	419.38	9.56141e-11
[truncated: 2,190 more rows]

## Sheet: Fig.2f
Fig. 2f
	CuZn-Ce		Ce-CuZn		Ce-CuZn-IM
[truncated: 2,049 more rows]

[truncated: 40 more sheets: Fig.3a, Fig.3b, Fig.3c, Fig.3d, Fig.3e, Fig.3f, Fig.4b, Fig.4c, Fig.4d, Fig.4e, Fig.5a, Fig.5b, Fig. 5c, Fig.6a, Fig.6b, Fig.6c, Fig.6d, Fig.7, Supplementary Fig. 2a, Supplementary Fig. 2b …]
